# Supplementary material for: Spatial Transcriptomic Profiling of Tetraspanins in Stage 4 Colon Cancer from Primary Tumor and Liver Metastasis
Source: Life (Basel). 2024 Jan 15;14(1):126. doi: 10.3390/life14010126 (PMC10817616; doi:10.3390/life14010126)
Supplement: Supplementary file 1 [file life-14-00126-s001.zip]

Archive with 2 entries (2 files):
- Supplementary File S1.pdf
- Supplementary File S2-Q3 TargetCount.txt
