# Supplementary material for: Spatial Transcriptomic Profiling of Tetraspanins in Stage 4 Colon Cancer from Primary Tumor and Liver Metastasis
Source: Life (Basel). 2024 Jan 15;14(1):126. doi: 10.3390/life14010126 (PMC10817616; doi:10.3390/life14010126)
Supplement: Supplementary file 1 [file life-14-00126-s001.zip › Supplementary File S2-Q3 TargetCount.txt]

Gene / Sample ID.|.ROI number.|.Marker	S1.|.001.|.CD45+	S1.|.001.|.PanCK+	S1.|.001.|.SMA+	S1.|.002.|.CD45+	S1.|.002.|.PanCK+	S1.|.002.|.SMA+	S1.|.003.|.CD45+	S1.|.003.|.PanCK+	S1.|.003.|.SMA+	S1.|.004.|.CD45+	S1.|.004.|.PanCK+	S1.|.004.|.SMA+	S2.|.001.|.CD45+	S2.|.001.|.PanCK+	S2.|.001.|.SMA+	S2.|.002.|.CD45+	S2.|.002.|.PanCK+	S2.|.002.|.SMA+	S2.|.003.|.CD45+	S2.|.003.|.PanCK+	S2.|.003.|.SMA+	S2.|.004.|.CD45+	S2.|.004.|.PanCK+	S2.|.004.|.SMA+	S3.|.001.|.CD45+	S3.|.001.|.PanCK+	S3.|.001.|.SMA+	S3.|.002.|.CD45+	S3.|.002.|.PanCK+	S3.|.002.|.SMA+	S3.|.003.|.CD45+	S3.|.003.|.PanCK+	S3.|.003.|.SMA+	S3.|.004.|.CD45+	S3.|.004.|.PanCK+	S3.|.004.|.SMA+	S1-Met.|.001.|.PanCK+	S1-Met.|.001.|.CD45+	S1-Met.|.001.|.SMA+	S1-Met.|.002.|.PanCK+	S1-Met.|.002.|.CD45	S1-Met.|.002.|.SMA	S1-Met.|.003.|.PanCK+	S1-Met.|.003.|.CD45+	S1-Met.|.003.|.SMA+	S1-Met.|.004.|.PanCK+	S1-Met.|.004.|.CD45+	S1-Met.|.004.|.SMA+
A1BG	3.574831441	0.558567413	3.351404476	2.031154228	1.198876398	1.78741572	1.624923382	2.234269651	5.362247161	1.915088272	1.099948136	2.979026201	1.276725515	1.407413953	8.937078602	8.937078602	1.232700497	2.234269651	1.276725515	0.781994378	4.468539301	1.624923382	1.015577114	8.937078602	5.585674127	4.468539301	4.468539301	5.362247161	1.4895131	4.468539301	4.874770147	3.154263036	2.979026201	2.979026201	1.624923382	5.958052402	1.583786081	5.362247161	3.437337924	2.112400397	4.468539301	8.937078602	1.624923382	1.78741572	1.276725515	1.680476318	4.468539301	2.234269651
A1CF	3.574831441	1.675702238	4.468539301	1.218692537	2.397752796	1.78741572	1.624923382	3.723782751	3.574831441	3.830176544	1.924909237	5.958052402	1.276725515	1.618526046	4.468539301	8.937078602	1.540875621	2.234269651	1.276725515	2.122556168	4.468539301	3.249846765	3.046731342	8.937078602	6.702808952	4.468539301	4.468539301	10.72449432	7.447565502	8.937078602	4.874770147	4.205684048	2.979026201	2.979026201	4.062308456	2.979026201	3.733210049	1.78741572	3.437337924	3.899816117	6.702808952	8.937078602	2.870697975	3.574831441	1.276725515	3.437337924	4.468539301	4.468539301
A2M	28.59865153	1.675702238	33.51404476	41.0293154	2.397752796	51.83505589	30.87354426	3.723782751	37.53573013	33.19486338	2.062402754	23.83220961	44.68539301	2.674086511	102.7764039	8.937078602	2.465400994	31.27977511	66.38972676	2.345983133	89.37078602	37.37323779	2.843615919	17.8741572	11.17134825	4.468539301	31.27977511	12.51191004	2.979026201	13.4056179	8.937078602	4.731394554	29.79026201	14.895131	4.062308456	17.8741572	3.393827317	35.74831441	35.06084682	2.924862088	33.51404476	26.81123581	2.76236975	50.04764017	37.02503992	3.590108498	31.27977511	107.2449432
A2ML1	2.383220961	2.234269651	2.234269651	1.218692537	1.525842688	1.78741572	3.249846765	4.468539301	3.574831441	3.191813787	1.237441653	2.979026201	1.276725515	1.970379534	4.468539301	8.937078602	1.232700497	4.468539301	1.276725515	1.563988755	4.468539301	3.249846765	2.843615919	8.937078602	3.351404476	4.468539301	4.468539301	1.78741572	1.4895131	4.468539301	8.937078602	2.102842024	2.979026201	2.979026201	3.249846765	2.979026201	2.149423968	3.574831441	4.124805509	2.924862088	6.702808952	8.937078602	2.329056848	7.149662882	3.830176544	2.138788042	2.234269651	4.468539301
A3GALT2	1.19161048	1.117134825	3.351404476	1.218692537	0.762921344	5.362247161	0.812461691	1.4895131	3.574831441	1.276725515	0.274987034	2.979026201	1.276725515	1.125931163	4.468539301	8.937078602	0.308175124	2.234269651	1.276725515	1.452275273	4.468539301	2.437385073	0.812461691	8.937078602	3.351404476	4.468539301	4.468539301	1.78741572	1.4895131	4.468539301	4.874770147	0.525710506	2.979026201	2.979026201	0.812461691	2.979026201	1.470658504	3.574831441	4.124805509	0.974954029	4.468539301	8.937078602	1.679087495	3.574831441	1.276725515	1.069394021	2.234269651	2.234269651
A4GALT	3.574831441	4.468539301	7.819943777	3.249846765	1.961797742	3.574831441	1.624923382	4.468539301	3.574831441	3.830176544	1.78741572	5.958052402	6.383627573	4.996319534	4.468539301	8.937078602	3.698101491	2.234269651	3.830176544	3.127977511	4.468539301	5.687231838	4.062308456	17.8741572	4.468539301	4.468539301	4.468539301	8.937078602	7.447565502	13.4056179	9.749540294	5.782815566	8.937078602	2.979026201	4.062308456	2.979026201	2.941317008	7.149662882	4.812273094	2.274892735	2.234269651	8.937078602	3.412339103	3.574831441	14.04398066	2.367943903	2.234269651	2.234269651
A4GNT	1.78741572	2.234269651	5.585674127	2.843615919	1.089887634	1.78741572	2.437385073	0.74475655	3.574831441	1.915088272	1.237441653	5.958052402	1.276725515	1.477784651	4.468539301	8.937078602	0.616350248	2.234269651	3.830176544	0.89370786	4.468539301	3.249846765	2.031154228	8.937078602	1.117134825	4.468539301	4.468539301	1.78741572	2.979026201	4.468539301	4.874770147	1.577131518	2.979026201	2.979026201	0.812461691	2.979026201	5.995761594	1.78741572	2.062402754	7.799632235	2.234269651	8.937078602	5.633067725	1.78741572	6.383627573	9.700931474	4.468539301	4.468539301
AAAS	16.08674148	10.05421343	7.819943777	8.937078602	11.00786511	3.574831441	9.749540294	5.213295851	3.574831441	12.12889239	10.44950729	11.9161048	16.59743169	12.66672558	4.468539301	8.937078602	9.245253727	2.234269651	6.383627573	11.17134825	8.937078602	11.37446368	10.15577114	8.937078602	14.52275273	13.4056179	8.937078602	12.51191004	13.4056179	4.468539301	8.937078602	4.205684048	2.979026201	2.979026201	7.31215522	2.979026201	5.090740976	8.937078602	4.812273094	6.824678205	4.468539301	8.937078602	6.770514093	5.362247161	7.660353088	6.26359355	6.702808952	4.468539301
AACS	4.766441921	5.585674127	4.468539301	3.65607761	7.956179731	8.937078602	4.062308456	11.17134825	7.149662882	5.106902059	7.69963695	2.979026201	2.553451029	8.092630231	8.937078602	8.937078602	10.47795422	4.468539301	7.660353088	8.043370742	4.468539301	6.499693529	4.671654724	8.937078602	2.234269651	4.468539301	4.468539301	5.362247161	5.958052402	4.468539301	4.874770147	4.731394554	2.979026201	8.937078602	10.56200198	2.979026201	4.185720358	1.78741572	2.749870339	3.574831441	2.234269651	8.937078602	7.257991107	7.149662882	2.553451029	6.645519986	4.468539301	2.234269651
AADAC	3.574831441	1.675702238	2.234269651	2.031154228	1.525842688	3.574831441	4.062308456	0.74475655	5.362247161	1.915088272	0.962454619	2.979026201	1.276725515	1.337043255	4.468539301	8.937078602	2.773576118	4.468539301	1.276725515	0.89370786	4.468539301	2.437385073	3.452962187	8.937078602	3.351404476	4.468539301	4.468539301	8.937078602	1.4895131	4.468539301	10.56200198	2.102842024	2.979026201	5.958052402	3.249846765	2.979026201	19.11856055	3.574831441	4.812273094	7.149662882	2.234269651	8.937078602	10.77865844	1.78741572	3.830176544	20.39487168	8.937078602	2.234269651
AADACL2	2.979026201	1.117134825	4.468539301	2.843615919	0.762921344	1.78741572	1.624923382	2.234269651	3.574831441	0.638362757	0.549974068	2.979026201	3.830176544	1.337043255	8.937078602	8.937078602	1.232700497	2.234269651	1.276725515	1.117134825	13.4056179	4.062308456	1.828038805	8.937078602	5.585674127	4.468539301	4.468539301	1.78741572	1.4895131	4.468539301	5.687231838	4.731394554	2.979026201	2.979026201	1.624923382	2.979026201	1.583786081	1.78741572	0.687467585	2.274892735	2.234269651	8.937078602	1.462431044	7.149662882	1.276725515	1.604091031	2.234269651	2.234269651
AADACL3	4.766441921	1.675702238	4.468539301	2.437385073	3.269662903	3.574831441	2.437385073	2.979026201	1.78741572	1.276725515	2.062402754	2.979026201	1.276725515	2.040750232	4.468539301	8.937078602	4.930801988	4.468539301	3.830176544	2.792837063	4.468539301	8.124616911	2.234269651	8.937078602	4.468539301	4.468539301	4.468539301	8.937078602	8.937078602	13.4056179	7.31215522	3.679973542	5.958052402	2.979026201	4.062308456	2.979026201	2.375679122	1.78741572	2.062402754	3.087354426	4.468539301	8.937078602	2.545713299	3.574831441	8.937078602	2.979026201	2.234269651	2.234269651
AADACL4	1.19161048	1.675702238	2.234269651	4.874770147	2.179775269	3.574831441	4.874770147	2.979026201	1.78741572	1.276725515	1.37493517	5.958052402	2.553451029	2.040750232	4.468539301	8.937078602	3.698101491	2.234269651	2.553451029	1.34056179	4.468539301	7.31215522	2.437385073	8.937078602	4.468539301	4.468539301	4.468539301	5.362247161	2.979026201	8.937078602	7.31215522	3.154263036	2.979026201	2.979026201	5.687231838	2.979026201	2.149423968	1.78741572	1.37493517	2.274892735	2.234269651	8.937078602	1.949908059	1.78741572	2.553451029	1.680476318	2.234269651	4.468539301
AADAT	3.574831441	5.585674127	6.702808952	3.249846765	6.97528086	1.78741572	3.249846765	8.192322052	1.78741572	3.191813787	5.224753644	2.979026201	3.830176544	5.559285115	4.468539301	8.937078602	9.553428851	2.234269651	2.553451029	5.138820196	4.468539301	2.437385073	5.484116415	8.937078602	1.117134825	4.468539301	4.468539301	7.149662882	5.958052402	4.468539301	8.937078602	3.679973542	2.979026201	5.958052402	4.874770147	2.979026201	2.941317008	1.78741572	4.812273094	2.924862088	2.234269651	8.937078602	2.924862088	3.574831441	1.276725515	3.131796775	4.468539301	4.468539301
AAGAB	9.532883843	16.19845497	11.17134825	12.59315621	15.58539317	5.362247161	12.18692537	10.4265917	19.66157293	12.76725515	14.98679335	14.895131	6.383627573	13.15932046	8.937078602	8.937078602	14.48423084	2.234269651	10.21380412	13.96418532	4.468539301	11.37446368	20.31154228	8.937078602	1.117134825	8.937078602	4.468539301	7.149662882	14.895131	8.937078602	6.499693529	9.988499614	17.8741572	2.979026201	11.37446368	5.958052402	14.9328402	3.574831441	10.99948136	13.97434109	8.937078602	8.937078602	14.08266931	10.72449432	2.553451029	17.41584548	13.4056179	4.468539301
AAK1	2.383220961	1.117134825	10.05421343	3.65607761	2.83370785	5.362247161	4.062308456	3.723782751	3.574831441	8.298715845	2.199896271	2.979026201	6.383627573	2.11112093	8.937078602	8.937078602	3.081751242	4.468539301	3.830176544	1.005421343	4.468539301	8.124616911	2.437385073	8.937078602	3.351404476	4.468539301	4.468539301	7.149662882	4.468539301	8.937078602	4.062308456	5.25710506	8.937078602	8.937078602	3.249846765	11.9161048	7.353292521	10.72449432	5.499740678	4.54978547	4.468539301	8.937078602	5.308083049	12.51191004	7.660353088	6.26359355	4.468539301	11.17134825
AAMDC	2.383220961	2.792837063	6.702808952	2.843615919	2.397752796	5.362247161	4.062308456	2.234269651	3.574831441	4.468539301	2.612376822	8.937078602	5.106902059	2.040750232	4.468539301	8.937078602	1.540875621	6.702808952	6.383627573	1.452275273	4.468539301	0.812461691	2.234269651	8.937078602	4.468539301	13.4056179	4.468539301	3.574831441	1.4895131	4.468539301	8.124616911	2.102842024	2.979026201	5.958052402	0.812461691	2.979026201	4.072592781	3.574831441	1.37493517	5.199754823	2.234269651	8.937078602	4.116472568	1.78741572	3.830176544	2.826255626	2.234269651	2.234269651
AAMP	22.64059913	16.19845497	15.63988755	16.24923382	24.08651672	17.8741572	13.81184875	29.04550546	21.44898865	12.76725515	19.66157293	5.958052402	14.04398066	21.88528697	4.468539301	8.937078602	22.80495919	8.937078602	15.32070618	24.80039312	31.27977511	21.93646566	29.24862088	8.937078602	7.819943777	13.4056179	8.937078602	8.937078602	20.85318341	35.74831441	8.124616911	17.8741572	14.895131	8.937078602	21.12400397	20.85318341	26.3587255	10.72449432	13.7493517	26.64874347	20.10842686	17.8741572	32.66095998	17.8741572	21.70433375	51.71283943	13.4056179	11.17134825
AANAT	6.553857642	6.702808952	5.585674127	3.249846765	4.141573011	1.78741572	6.499693529	2.234269651	8.937078602	1.915088272	2.749870339	2.979026201	7.660353088	3.800017673	4.468539301	8.937078602	4.006276615	11.17134825	6.383627573	3.909971889	8.937078602	7.31215522	5.281000992	8.937078602	8.937078602	8.937078602	8.937078602	10.72449432	7.447565502	4.468539301	4.874770147	4.731394554	5.958052402	2.979026201	5.687231838	2.979026201	2.828189431	7.149662882	1.37493517	4.54978547	8.937078602	8.937078602	3.304010877	3.574831441	1.276725515	2.291558616	4.468539301	8.937078602
AAR2	7.149662882	5.027106714	3.351404476	2.843615919	2.506741559	7.149662882	0.812461691	1.4895131	5.362247161	3.191813787	3.299844407	2.979026201	3.830176544	2.181491627	4.468539301	8.937078602	3.698101491	6.702808952	3.830176544	2.457696616	8.937078602	6.499693529	2.437385073	8.937078602	2.234269651	4.468539301	4.468539301	10.72449432	1.4895131	4.468539301	6.499693529	3.679973542	2.979026201	2.979026201	8.124616911	2.979026201	4.751358244	5.362247161	2.062402754	3.574831441	6.702808952	8.937078602	4.116472568	5.362247161	3.830176544	4.048420222	2.234269651	2.234269651
AARD	4.170636681	0.558567413	1.117134825	1.624923382	0.653932581	5.362247161	0.812461691	0.74475655	1.78741572	1.276725515	1.512428687	2.979026201	1.276725515	1.055560465	13.4056179	8.937078602	0.616350248	4.468539301	1.276725515	1.78741572	8.937078602	4.874770147	2.234269651	8.937078602	7.819943777	4.468539301	4.468539301	7.149662882	1.4895131	4.468539301	8.937078602	0.525710506	8.937078602	2.979026201	0.812461691	2.979026201	1.131275772	1.78741572	3.437337924	0.812461691	8.937078602	8.937078602	1.354102819	1.78741572	1.276725515	1.680476318	2.234269651	2.234269651
AARS1	6.553857642	15.63988755	10.05421343	12.59315621	20.16292124	3.574831441	8.937078602	21.59793996	12.51191004	13.4056179	19.24909237	14.895131	11.49052963	20.82972651	4.468539301	8.937078602	20.3395582	8.937078602	5.106902059	22.78955044	13.4056179	5.687231838	12.59315621	8.937078602	5.585674127	17.8741572	13.4056179	12.51191004	13.4056179	8.937078602	6.499693529	7.88565759	5.958052402	23.83220961	12.18692537	2.979026201	24.88806699	5.362247161	18.56162479	14.29932576	11.17134825	17.8741572	20.74485518	7.149662882	17.8741572	24.4432919	6.702808952	6.702808952
AARS2	4.766441921	2.234269651	3.351404476	3.65607761	3.269662903	5.362247161	4.062308456	2.234269651	1.78741572	2.553451029	2.749870339	2.979026201	2.553451029	3.729646976	8.937078602	8.937078602	3.081751242	2.234269651	6.383627573	3.127977511	4.468539301	4.874770147	3.046731342	8.937078602	3.351404476	4.468539301	4.468539301	3.574831441	1.4895131	4.468539301	7.31215522	2.102842024	8.937078602	17.8741572	3.249846765	2.979026201	3.506954895	1.78741572	7.562143433	3.412339103	2.234269651	17.8741572	2.979026201	5.362247161	1.276725515	2.826255626	2.234269651	8.937078602
AARSD1	8.341273362	7.261376364	7.819943777	8.124616911	6.97528086	7.149662882	8.937078602	2.979026201	5.362247161	3.830176544	7.974623984	2.979026201	3.830176544	9.92226837	4.468539301	8.937078602	5.85532736	2.234269651	6.383627573	8.155084225	4.468539301	4.874770147	6.905924375	8.937078602	11.17134825	4.468539301	13.4056179	5.362247161	2.979026201	4.468539301	7.31215522	8.937078602	5.958052402	2.979026201	7.31215522	2.979026201	4.072592781	5.362247161	6.874675848	4.387293132	2.234269651	8.937078602	5.362247161	1.78741572	3.830176544	4.35396137	2.234269651	4.468539301
AASDH	2.979026201	0.558567413	2.234269651	2.031154228	1.961797742	1.78741572	2.437385073	6.702808952	1.78741572	3.191813787	1.649922204	8.937078602	1.276725515	2.181491627	4.468539301	8.937078602	2.773576118	6.702808952	3.830176544	1.899129203	4.468539301	2.437385073	2.031154228	8.937078602	6.702808952	4.468539301	4.468539301	1.78741572	1.4895131	4.468539301	3.249846765	2.102842024	2.979026201	2.979026201	2.437385073	2.979026201	2.149423968	3.574831441	1.37493517	1.949908059	4.468539301	8.937078602	1.895743946	1.78741572	1.276725515	1.756861606	2.234269651	4.468539301
AASDHPPT	8.937078602	5.585674127	5.585674127	7.31215522	7.629213441	8.937078602	4.874770147	8.937078602	10.72449432	7.660353088	6.187208263	8.937078602	5.106902059	5.348173022	4.468539301	8.937078602	5.85532736	4.468539301	8.937078602	7.261376364	4.468539301	5.687231838	6.499693529	8.937078602	1.117134825	4.468539301	13.4056179	1.78741572	5.958052402	4.468539301	7.31215522	4.731394554	5.958052402	8.937078602	6.499693529	2.979026201	8.371440716	3.574831441	4.812273094	7.799632235	4.468539301	8.937078602	10.67033021	3.574831441	8.937078602	7.867684582	4.468539301	8.937078602
AASS	5.362247161	3.909971889	1.117134825	3.65607761	0.871910108	3.574831441	1.624923382	1.4895131	3.574831441	3.191813787	0.962454619	2.979026201	1.276725515	1.688896744	4.468539301	8.937078602	3.081751242	4.468539301	5.106902059	0.89370786	4.468539301	2.437385073	1.218692537	8.937078602	3.351404476	4.468539301	4.468539301	5.362247161	1.4895131	4.468539301	4.874770147	1.577131518	2.979026201	2.979026201	3.249846765	2.979026201	2.375679122	1.78741572	3.437337924	3.412339103	4.468539301	8.937078602	2.383220961	1.78741572	3.830176544	2.44432919	4.468539301	2.234269651
AATF	2.979026201	5.585674127	3.351404476	6.093462683	4.904494355	5.362247161	4.874770147	4.468539301	1.78741572	5.106902059	5.087260128	2.979026201	3.830176544	6.685216277	4.468539301	8.937078602	5.85532736	4.468539301	7.660353088	6.479381987	4.468539301	4.874770147	6.093462683	8.937078602	3.351404476	8.937078602	8.937078602	5.362247161	2.979026201	4.468539301	3.249846765	6.308526072	11.9161048	8.937078602	6.499693529	2.979026201	8.710823448	8.937078602	7.562143433	17.38668019	2.234269651	8.937078602	10.39950965	7.149662882	6.383627573	10.31201377	6.702808952	2.234269651
AATK	3.574831441	2.234269651	2.234269651	2.437385073	4.250561774	1.78741572	1.624923382	3.723782751	1.78741572	3.830176544	3.574831441	2.979026201	1.276725515	3.237052092	8.937078602	8.937078602	3.698101491	2.234269651	5.106902059	2.457696616	4.468539301	1.624923382	2.031154228	8.937078602	2.234269651	13.4056179	4.468539301	5.362247161	8.937078602	4.468539301	7.31215522	4.731394554	2.979026201	8.937078602	2.437385073	2.979026201	11.76526803	1.78741572	1.37493517	7.962124573	2.234269651	8.937078602	12.07859714	1.78741572	2.553451029	8.325996305	2.234269651	2.234269651
ABAT	5.362247161	1.675702238	1.117134825	0.812461691	1.743820215	3.574831441	1.624923382	0.74475655	1.78741572	4.468539301	1.237441653	2.979026201	1.276725515	1.829638139	4.468539301	8.937078602	1.232700497	2.234269651	2.553451029	1.452275273	4.468539301	0.812461691	2.437385073	8.937078602	2.234269651	4.468539301	8.937078602	3.574831441	1.4895131	4.468539301	8.124616911	2.102842024	5.958052402	2.979026201	3.249846765	2.979026201	3.620082472	1.78741572	3.437337924	1.462431044	2.234269651	8.937078602	2.76236975	1.78741572	6.383627573	2.673485052	2.234269651	2.234269651
ABCA1	13.10771528	1.117134825	18.99129203	7.718386066	1.743820215	1.78741572	12.18692537	2.234269651	10.72449432	6.383627573	1.78741572	11.9161048	2.553451029	1.970379534	4.468539301	8.937078602	1.540875621	6.702808952	5.106902059	2.122556168	4.468539301	9.749540294	2.031154228	8.937078602	8.937078602	4.468539301	13.4056179	12.51191004	4.468539301	4.468539301	12.18692537	3.154263036	14.895131	5.958052402	2.437385073	2.979026201	2.262551545	14.29932576	18.56162479	2.112400397	8.937078602	8.937078602	1.949908059	7.149662882	6.383627573	1.756861606	2.234269651	8.937078602
ABCA10	1.78741572	0.558567413	2.234269651	2.843615919	1.961797742	3.574831441	2.437385073	0.74475655	3.574831441	0.638362757	1.099948136	2.979026201	2.553451029	2.603715813	4.468539301	8.937078602	2.15722587	2.234269651	2.553451029	1.228848308	4.468539301	1.624923382	1.421807959	8.937078602	1.117134825	8.937078602	4.468539301	8.937078602	1.4895131	4.468539301	4.874770147	0.525710506	2.979026201	2.979026201	0.812461691	5.958052402	1.923168813	1.78741572	2.062402754	1.78741572	4.468539301	8.937078602	1.408266931	8.937078602	2.553451029	1.37493517	6.702808952	6.702808952
ABCA12	5.362247161	1.675702238	3.351404476	1.624923382	1.525842688	1.78741572	4.062308456	0.74475655	1.78741572	1.276725515	0.962454619	2.979026201	1.276725515	2.251862325	4.468539301	8.937078602	1.849050745	2.234269651	1.276725515	1.675702238	4.468539301	6.499693529	4.265423878	8.937078602	2.234269651	4.468539301	13.4056179	1.78741572	1.4895131	8.937078602	8.124616911	0.525710506	2.979026201	2.979026201	1.624923382	5.958052402	3.28069974	1.78741572	3.437337924	2.274892735	8.937078602	8.937078602	2.491549186	1.78741572	6.383627573	4.735887806	4.468539301	4.468539301
ABCA13	3.574831441	1.117134825	5.585674127	2.843615919	1.198876398	5.362247161	2.437385073	3.723782751	1.78741572	1.276725515	1.099948136	2.979026201	1.276725515	1.829638139	4.468539301	8.937078602	1.232700497	2.234269651	1.276725515	0.781994378	4.468539301	5.687231838	1.421807959	8.937078602	3.351404476	4.468539301	4.468539301	1.78741572	1.4895131	4.468539301	6.499693529	1.577131518	2.979026201	8.937078602	4.062308456	2.979026201	9.728971643	1.78741572	5.499740678	6.012216514	4.468539301	8.937078602	9.587047955	5.362247161	3.830176544	7.714914007	2.234269651	2.234269651
ABCA2	4.170636681	4.468539301	3.351404476	1.218692537	3.705617957	3.574831441	4.874770147	3.723782751	1.78741572	3.830176544	3.299844407	2.979026201	5.106902059	4.714836743	4.468539301	8.937078602	4.622626863	2.234269651	1.276725515	3.463117958	8.937078602	0.812461691	3.859193033	8.937078602	5.585674127	4.468539301	4.468539301	5.362247161	2.979026201	4.468539301	8.124616911	3.679973542	5.958052402	2.979026201	4.062308456	5.958052402	2.488806699	1.78741572	0.687467585	2.76236975	2.234269651	8.937078602	2.329056848	7.149662882	6.383627573	1.756861606	2.234269651	2.234269651
ABCA3	3.574831441	2.792837063	5.585674127	0.812461691	0.980898871	1.78741572	2.437385073	3.723782751	1.78741572	2.553451029	1.512428687	2.979026201	7.660353088	1.19630186	8.937078602	8.937078602	1.540875621	2.234269651	1.276725515	1.563988755	4.468539301	7.31215522	2.031154228	8.937078602	2.234269651	4.468539301	4.468539301	3.574831441	4.468539301	4.468539301	8.124616911	3.154263036	8.937078602	2.979026201	0.812461691	5.958052402	5.656378862	5.362247161	2.749870339	2.76236975	2.234269651	8.937078602	3.304010877	5.362247161	1.276725515	3.131796775	2.234269651	2.234269651
ABCA4	1.19161048	2.792837063	2.234269651	2.843615919	1.852808979	7.149662882	4.062308456	2.234269651	1.78741572	5.106902059	2.337389788	2.979026201	2.553451029	0.985189767	4.468539301	8.937078602	1.849050745	2.234269651	5.106902059	1.228848308	4.468539301	2.437385073	2.234269651	8.937078602	3.351404476	4.468539301	4.468539301	5.362247161	1.4895131	4.468539301	7.31215522	1.577131518	2.979026201	5.958052402	0.812461691	2.979026201	1.018148195	1.78741572	2.062402754	0.974954029	4.468539301	8.937078602	1.895743946	1.78741572	1.276725515	2.215173329	2.234269651	6.702808952
ABCA5	4.766441921	0.558567413	2.234269651	2.437385073	0.762921344	1.78741572	4.062308456	1.4895131	3.574831441	3.191813787	1.512428687	2.979026201	2.553451029	1.548155348	4.468539301	8.937078602	2.15722587	2.234269651	2.553451029	1.117134825	4.468539301	4.062308456	2.234269651	8.937078602	6.702808952	4.468539301	4.468539301	5.362247161	1.4895131	4.468539301	6.499693529	2.62855253	2.979026201	5.958052402	0.812461691	2.979026201	5.203868553	3.574831441	4.124805509	4.224800794	2.234269651	8.937078602	3.791487892	5.362247161	1.276725515	3.742879073	2.234269651	8.937078602
ABCA6	1.19161048	1.117134825	5.585674127	2.031154228	0.980898871	1.78741572	3.249846765	2.234269651	1.78741572	2.553451029	0.412480551	5.958052402	1.276725515	1.266672558	4.468539301	8.937078602	0.616350248	2.234269651	1.276725515	0.670280895	4.468539301	4.874770147	1.828038805	8.937078602	4.468539301	4.468539301	4.468539301	3.574831441	1.4895131	4.468539301	6.499693529	2.102842024	2.979026201	2.979026201	3.249846765	2.979026201	1.470658504	1.78741572	2.062402754	2.112400397	4.468539301	8.937078602	1.57075927	1.78741572	3.830176544	1.451320457	2.234269651	2.234269651
ABCA7	1.78741572	1.117134825	3.351404476	2.843615919	1.198876398	3.574831441	0.812461691	1.4895131	5.362247161	2.553451029	1.924909237	5.958052402	1.276725515	3.025939999	4.468539301	8.937078602	1.849050745	4.468539301	1.276725515	2.010842686	4.468539301	4.062308456	2.640500496	8.937078602	10.05421343	4.468539301	4.468539301	1.78741572	1.4895131	4.468539301	4.062308456	2.102842024	5.958052402	8.937078602	1.624923382	2.979026201	4.52510309	1.78741572	4.124805509	3.249846765	2.234269651	8.937078602	3.304010877	5.362247161	2.553451029	2.902640914	2.234269651	4.468539301
ABCA8	3.574831441	0.558567413	3.351404476	4.468539301	1.743820215	1.78741572	4.062308456	1.4895131	1.78741572	1.915088272	1.512428687	2.979026201	1.276725515	2.322233023	4.468539301	8.937078602	1.232700497	2.234269651	5.106902059	1.228848308	4.468539301	1.624923382	2.437385073	8.937078602	2.234269651	4.468539301	13.4056179	5.362247161	2.979026201	4.468539301	2.437385073	2.102842024	2.979026201	2.979026201	0.812461691	8.937078602	2.03629639	8.937078602	8.937078602	1.78741572	2.234269651	8.937078602	2.058236284	5.362247161	5.106902059	2.291558616	2.234269651	4.468539301
ABCA9	4.170636681	2.234269651	1.117134825	3.249846765	1.852808979	5.362247161	2.437385073	0.74475655	1.78741572	0.638362757	0.962454619	2.979026201	2.553451029	2.251862325	4.468539301	8.937078602	0.616350248	4.468539301	2.553451029	1.563988755	4.468539301	2.437385073	0.812461691	8.937078602	6.702808952	4.468539301	4.468539301	3.574831441	2.979026201	4.468539301	3.249846765	4.731394554	2.979026201	2.979026201	0.812461691	2.979026201	2.601934277	1.78741572	4.124805509	1.624923382	2.234269651	8.937078602	1.57075927	1.78741572	1.276725515	1.527705744	4.468539301	2.234269651
ABCB1	2.979026201	3.351404476	6.702808952	4.468539301	4.686516828	3.574831441	3.249846765	4.468539301	1.78741572	5.106902059	5.224753644	2.979026201	10.21380412	6.051879998	4.468539301	8.937078602	5.238977112	2.234269651	8.937078602	14.74617969	4.468539301	4.874770147	3.859193033	8.937078602	8.937078602	8.937078602	4.468539301	3.574831441	5.958052402	8.937078602	10.56200198	3.154263036	5.958052402	5.958052402	9.749540294	2.979026201	1.923168813	1.78741572	1.37493517	2.924862088	2.234269651	8.937078602	2.924862088	1.78741572	3.830176544	2.291558616	4.468539301	2.234269651
ABCB10	8.937078602	7.261376364	5.585674127	4.468539301	7.520224678	8.937078602	10.56200198	8.192322052	7.149662882	11.49052963	9.074572119	2.979026201	6.383627573	8.585225114	13.4056179	8.937078602	5.85532736	8.937078602	7.660353088	8.490224672	8.937078602	5.687231838	6.499693529	8.937078602	3.351404476	13.4056179	4.468539301	1.78741572	4.468539301	4.468539301	6.499693529	7.359947084	2.979026201	5.958052402	8.937078602	8.937078602	9.728971643	1.78741572	4.124805509	7.149662882	2.234269651	8.937078602	5.958052402	10.72449432	5.106902059	6.492749412	11.17134825	6.702808952
ABCB11	2.979026201	1.675702238	2.234269651	2.437385073	2.506741559	7.149662882	3.249846765	2.234269651	1.78741572	1.915088272	1.649922204	5.958052402	5.106902059	2.181491627	4.468539301	8.937078602	2.15722587	4.468539301	1.276725515	1.675702238	4.468539301	2.437385073	2.031154228	8.937078602	2.234269651	4.468539301	4.468539301	1.78741572	7.447565502	8.937078602	4.874770147	2.102842024	2.979026201	5.958052402	4.062308456	2.979026201	1.923168813	1.78741572	2.062402754	1.949908059	2.234269651	8.937078602	2.383220961	1.78741572	2.553451029	2.597099765	4.468539301	4.468539301
ABCB4	2.979026201	1.675702238	1.117134825	1.624923382	0.980898871	3.574831441	0.812461691	0.74475655	1.78741572	1.915088272	1.237441653	2.979026201	3.830176544	1.688896744	4.468539301	8.937078602	2.15722587	13.4056179	2.553451029	0.781994378	4.468539301	3.249846765	1.421807959	8.937078602	2.234269651	4.468539301	4.468539301	1.78741572	2.979026201	4.468539301	5.687231838	1.051421012	2.979026201	2.979026201	1.624923382	2.979026201	2.149423968	1.78741572	2.062402754	1.949908059	4.468539301	8.937078602	2.004072171	1.78741572	2.553451029	1.833246893	2.234269651	2.234269651
ABCB5	5.362247161	2.234269651	3.351404476	2.031154228	1.416853925	1.78741572	3.249846765	4.468539301	5.362247161	1.915088272	1.924909237	2.979026201	1.276725515	2.040750232	4.468539301	8.937078602	1.849050745	2.234269651	2.553451029	2.569410098	4.468539301	4.062308456	2.437385073	8.937078602	7.819943777	4.468539301	4.468539301	5.362247161	1.4895131	4.468539301	7.31215522	0.525710506	2.979026201	2.979026201	3.249846765	2.979026201	1.696913659	3.574831441	0.687467585	2.924862088	2.234269651	8.937078602	1.78741572	5.362247161	5.106902059	1.680476318	8.937078602	2.234269651
ABCB6	4.766441921	3.351404476	7.819943777	3.249846765	4.577528065	3.574831441	1.624923382	2.234269651	3.574831441	3.830176544	4.262299026	2.979026201	2.553451029	3.800017673	4.468539301	8.937078602	4.314451739	2.234269651	6.383627573	4.133398854	8.937078602	1.624923382	4.062308456	8.937078602	3.351404476	4.468539301	4.468539301	1.78741572	1.4895131	22.34269651	7.31215522	2.62855253	2.979026201	2.979026201	4.874770147	2.979026201	5.090740976	3.574831441	6.874675848	3.737323779	2.234269651	8.937078602	3.683159666	7.149662882	7.660353088	4.35396137	2.234269651	4.468539301
ABCB7	6.553857642	7.261376364	6.702808952	6.499693529	7.302247151	5.362247161	4.062308456	4.468539301	5.362247161	3.830176544	5.637234195	2.979026201	2.553451029	5.277802324	4.468539301	8.937078602	3.698101491	2.234269651	3.830176544	5.697387609	4.468539301	7.31215522	5.07788557	8.937078602	5.585674127	8.937078602	4.468539301	8.937078602	1.4895131	4.468539301	6.499693529	6.834236578	2.979026201	2.979026201	8.124616911	5.958052402	4.298847935	8.937078602	4.124805509	8.774586264	6.702808952	8.937078602	5.199754823	7.149662882	8.937078602	6.721905274	4.468539301	4.468539301
ABCB8	5.958052402	13.96418532	7.819943777	5.281000992	11.66179769	10.72449432	6.499693529	14.15037445	3.574831441	10.21380412	10.58700081	2.979026201	6.383627573	12.73709628	4.468539301	8.937078602	6.779852733	2.234269651	11.49052963	12.62362353	4.468539301	8.937078602	9.546424871	8.937078602	8.937078602	26.81123581	4.468539301	5.362247161	11.9161048	8.937078602	8.937078602	7.88565759	8.937078602	5.958052402	9.749540294	11.9161048	3.506954895	3.574831441	10.31201377	4.387293132	2.234269651	8.937078602	6.12054474	1.78741572	5.106902059	4.277576083	6.702808952	8.937078602
ABCB9	9.532883843	4.468539301	6.702808952	4.062308456	4.359550538	12.51191004	5.687231838	5.213295851	5.362247161	6.383627573	4.53728606	2.979026201	5.106902059	3.800017673	4.468539301	8.937078602	3.698101491	2.234269651	1.276725515	3.016264028	4.468539301	8.937078602	4.468539301	8.937078602	11.17134825	4.468539301	4.468539301	1.78741572	2.979026201	4.468539301	4.062308456	3.154263036	23.83220961	2.979026201	6.499693529	5.958052402	3.054444586	3.574831441	2.749870339	4.874770147	2.234269651	8.937078602	2.329056848	10.72449432	5.106902059	2.44432919	2.234269651	2.234269651
ABCC1	12.51191004	11.17134825	4.468539301	5.687231838	6.430337043	8.937078602	4.062308456	4.468539301	7.149662882	5.106902059	6.874675848	11.9161048	5.106902059	9.92226837	8.937078602	8.937078602	11.09430447	6.702808952	10.21380412	13.62904487	4.468539301	8.937078602	8.327732334	8.937078602	8.937078602	13.4056179	4.468539301	5.362247161	11.9161048	13.4056179	5.687231838	8.937078602	14.895131	2.979026201	7.31215522	5.958052402	5.316996131	8.937078602	6.874675848	5.849724176	8.937078602	8.937078602	6.012216514	12.51191004	11.49052963	7.714914007	2.234269651	2.234269651
ABCC10	7.149662882	7.819943777	3.351404476	3.65607761	6.103370753	5.362247161	4.062308456	3.723782751	1.78741572	3.830176544	8.112117501	2.979026201	7.660353088	5.840767906	8.937078602	8.937078602	6.471677609	4.468539301	3.830176544	5.920814574	4.468539301	4.874770147	4.265423878	8.937078602	5.585674127	4.468539301	4.468539301	5.362247161	1.4895131	4.468539301	8.937078602	1.577131518	5.958052402	14.895131	8.124616911	5.958052402	2.488806699	1.78741572	2.749870339	2.437385073	6.702808952	8.937078602	3.845652005	3.574831441	2.553451029	3.513723211	2.234269651	2.234269651
ABCC11	2.979026201	1.117134825	2.234269651	2.437385073	1.634831452	1.78741572	2.437385073	0.74475655	5.362247161	0.638362757	1.237441653	5.958052402	1.276725515	1.477784651	4.468539301	8.937078602	0.924525373	2.234269651	2.553451029	1.228848308	4.468539301	2.437385073	1.421807959	8.937078602	4.468539301	8.937078602	4.468539301	1.78741572	1.4895131	8.937078602	6.499693529	1.577131518	2.979026201	2.979026201	2.437385073	2.979026201	1.583786081	1.78741572	0.687467585	0.974954029	2.234269651	8.937078602	1.137446368	8.937078602	1.276725515	1.833246893	2.234269651	2.234269651
ABCC12	2.383220961	1.117134825	2.234269651	2.031154228	1.307865161	1.78741572	1.624923382	1.4895131	1.78741572	3.191813787	1.512428687	2.979026201	1.276725515	1.125931163	4.468539301	8.937078602	1.849050745	2.234269651	1.276725515	0.89370786	4.468539301	1.624923382	1.015577114	8.937078602	1.117134825	4.468539301	4.468539301	1.78741572	2.979026201	4.468539301	2.437385073	1.577131518	2.979026201	2.979026201	2.437385073	2.979026201	0.791893041	5.362247161	1.37493517	1.949908059	2.234269651	8.937078602	1.78741572	3.574831441	1.276725515	2.367943903	2.234269651	2.234269651
ABCC2	2.383220961	1.675702238	5.585674127	2.031154228	2.288764032	1.78741572	1.624923382	0.74475655	1.78741572	1.276725515	1.099948136	2.979026201	2.553451029	1.125931163	4.468539301	8.937078602	2.15722587	2.234269651	1.276725515	1.78741572	4.468539301	2.437385073	1.624923382	8.937078602	3.351404476	4.468539301	4.468539301	5.362247161	1.4895131	4.468539301	9.749540294	2.62855253	5.958052402	8.937078602	0.812461691	2.979026201	0.905020618	1.78741572	1.37493517	1.299938706	2.234269651	8.937078602	1.299938706	3.574831441	1.276725515	1.222164595	2.234269651	4.468539301
ABCC3	7.149662882	18.43272462	4.468539301	6.499693529	25.39438188	5.362247161	11.37446368	17.12940065	8.937078602	3.830176544	21.72397568	2.979026201	8.937078602	13.58154465	4.468539301	8.937078602	14.48423084	8.937078602	5.106902059	7.48480333	4.468539301	13.81184875	24.78008158	8.937078602	12.28848308	62.55955022	4.468539301	3.574831441	29.79026201	4.468539301	4.874770147	40.47970896	14.895131	2.979026201	40.62308456	8.937078602	66.40588784	7.149662882	11.68694894	101.3952191	8.937078602	8.937078602	77.50884533	16.08674148	12.76725515	69.05229963	11.17134825	11.17134825
ABCC4	4.766441921	3.351404476	6.702808952	8.937078602	3.48764043	5.362247161	3.249846765	4.468539301	5.362247161	5.745264816	3.437337924	14.895131	5.106902059	5.488914417	13.4056179	8.937078602	4.006276615	2.234269651	6.383627573	5.809101092	4.468539301	5.687231838	5.484116415	8.937078602	6.702808952	8.937078602	4.468539301	3.574831441	2.979026201	4.468539301	3.249846765	2.62855253	2.979026201	2.979026201	0.812461691	8.937078602	5.430123708	8.937078602	5.499740678	3.412339103	8.937078602	17.8741572	3.899816117	14.29932576	10.21380412	7.10383171	2.234269651	6.702808952
ABCC5	4.766441921	2.234269651	6.702808952	5.687231838	3.16067414	1.78741572	3.249846765	4.468539301	3.574831441	5.745264816	1.649922204	5.958052402	5.106902059	2.744457209	4.468539301	8.937078602	4.314451739	2.234269651	8.937078602	3.239690993	4.468539301	4.062308456	3.65607761	8.937078602	7.819943777	4.468539301	8.937078602	8.937078602	2.979026201	4.468539301	4.874770147	2.62855253	2.979026201	5.958052402	2.437385073	5.958052402	3.846337626	1.78741572	4.124805509	4.712277809	2.234269651	17.8741572	2.979026201	7.149662882	6.383627573	4.201190796	2.234269651	2.234269651
ABCC6	5.362247161	7.819943777	5.585674127	4.062308456	7.302247151	7.149662882	0.812461691	5.958052402	5.362247161	3.830176544	5.224753644	2.979026201	3.830176544	6.544474882	4.468539301	8.937078602	9.861603975	8.937078602	3.830176544	4.133398854	4.468539301	2.437385073	5.07788557	8.937078602	8.937078602	8.937078602	4.468539301	8.937078602	2.979026201	4.468539301	4.874770147	5.25710506	2.979026201	2.979026201	7.31215522	2.979026201	4.638230667	1.78741572	0.687467585	6.337201191	4.468539301	8.937078602	3.412339103	3.574831441	3.830176544	5.576125966	2.234269651	6.702808952
ABCC8	4.766441921	1.675702238	2.234269651	3.65607761	1.743820215	1.78741572	4.062308456	2.234269651	1.78741572	1.915088272	2.062402754	2.979026201	2.553451029	1.618526046	4.468539301	8.937078602	0.616350248	2.234269651	2.553451029	0.89370786	4.468539301	4.062308456	1.218692537	8.937078602	6.702808952	4.468539301	4.468539301	5.362247161	1.4895131	4.468539301	4.062308456	4.731394554	5.958052402	2.979026201	3.249846765	5.958052402	1.923168813	1.78741572	3.437337924	0.974954029	2.234269651	8.937078602	2.058236284	7.149662882	8.937078602	1.680476318	2.234269651	2.234269651
ABCC9	4.766441921	1.117134825	2.234269651	2.843615919	1.525842688	1.78741572	2.437385073	0.74475655	5.362247161	2.553451029	0.549974068	2.979026201	1.276725515	1.125931163	4.468539301	8.937078602	1.540875621	2.234269651	3.830176544	1.34056179	8.937078602	1.624923382	1.828038805	8.937078602	3.351404476	4.468539301	4.468539301	3.574831441	1.4895131	4.468539301	4.062308456	2.62855253	2.979026201	2.979026201	0.812461691	2.979026201	0.791893041	1.78741572	2.749870339	0.812461691	2.234269651	8.937078602	1.462431044	5.362247161	5.106902059	1.527705744	2.234269651	4.468539301
ABCD1	5.958052402	2.792837063	4.468539301	3.65607761	2.070786505	1.78741572	4.062308456	0.74475655	8.937078602	1.915088272	2.199896271	2.979026201	3.830176544	1.829638139	4.468539301	8.937078602	2.773576118	6.702808952	1.276725515	1.78741572	8.937078602	0.812461691	1.624923382	8.937078602	5.585674127	13.4056179	4.468539301	1.78741572	1.4895131	4.468539301	8.937078602	2.102842024	2.979026201	2.979026201	2.437385073	5.958052402	2.149423968	1.78741572	4.124805509	3.737323779	4.468539301	8.937078602	2.383220961	7.149662882	1.276725515	3.742879073	2.234269651	2.234269651
ABCD2	2.383220961	0.558567413	4.468539301	3.249846765	1.307865161	7.149662882	3.249846765	1.4895131	3.574831441	1.915088272	1.37493517	2.979026201	5.106902059	1.477784651	4.468539301	8.937078602	1.849050745	2.234269651	2.553451029	1.34056179	4.468539301	8.124616911	2.031154228	8.937078602	3.351404476	4.468539301	8.937078602	1.78741572	2.979026201	4.468539301	5.687231838	1.577131518	5.958052402	8.937078602	3.249846765	2.979026201	1.923168813	1.78741572	3.437337924	2.112400397	2.234269651	8.937078602	1.679087495	1.78741572	5.106902059	1.604091031	8.937078602	4.468539301
ABCD3	8.937078602	6.144241539	7.819943777	5.687231838	8.719101076	8.937078602	6.499693529	3.723782751	1.78741572	3.191813787	9.762039704	5.958052402	5.106902059	9.570414881	4.468539301	8.937078602	5.85532736	6.702808952	6.383627573	8.490224672	4.468539301	4.062308456	7.718386066	8.937078602	3.351404476	4.468539301	4.468539301	1.78741572	11.9161048	4.468539301	6.499693529	11.03992063	2.979026201	5.958052402	8.937078602	5.958052402	6.674527057	3.574831441	10.31201377	5.037262485	6.702808952	8.937078602	4.658113696	3.574831441	8.937078602	4.430346658	2.234269651	8.937078602
ABCD4	4.766441921	5.027106714	6.702808952	5.281000992	3.814606721	1.78741572	3.249846765	3.723782751	1.78741572	1.915088272	4.812273094	2.979026201	1.276725515	3.518534883	4.468539301	8.937078602	4.006276615	2.234269651	2.553451029	4.691966266	4.468539301	0.812461691	4.671654724	8.937078602	11.17134825	8.937078602	4.468539301	1.78741572	1.4895131	13.4056179	1.624923382	5.782815566	5.958052402	2.979026201	2.437385073	2.979026201	2.601934277	1.78741572	2.749870339	3.412339103	4.468539301	8.937078602	2.654041524	3.574831441	2.553451029	2.215173329	2.234269651	4.468539301
ABCE1	1.78741572	7.819943777	6.702808952	8.124616911	7.847190968	1.78741572	4.874770147	6.702808952	8.937078602	5.745264816	8.799585085	8.937078602	5.106902059	8.514854416	4.468539301	8.937078602	8.01255323	2.234269651	6.383627573	9.383932533	4.468539301	8.124616911	10.56200198	8.937078602	3.351404476	13.4056179	4.468539301	7.149662882	5.958052402	4.468539301	6.499693529	8.411368096	5.958052402	5.958052402	5.687231838	5.958052402	4.751358244	3.574831441	4.124805509	4.874770147	2.234269651	8.937078602	6.228872965	8.937078602	6.383627573	6.034437689	6.702808952	2.234269651
ABCF1	8.341273362	6.144241539	3.351404476	6.093462683	7.302247151	5.362247161	3.249846765	6.702808952	3.574831441	5.106902059	7.287156399	2.979026201	5.106902059	9.781526974	4.468539301	8.937078602	8.628903478	8.937078602	12.76725515	7.819943777	4.468539301	4.062308456	6.702808952	8.937078602	13.4056179	4.468539301	4.468539301	7.149662882	7.447565502	8.937078602	6.499693529	4.205684048	5.958052402	8.937078602	8.937078602	5.958052402	3.846337626	7.149662882	5.499740678	4.874770147	4.468539301	8.937078602	7.90796046	10.72449432	2.553451029	6.034437689	8.937078602	2.234269651
ABCF2	2.979026201	7.819943777	6.702808952	2.843615919	6.539325807	3.574831441	7.31215522	8.192322052	8.937078602	5.745264816	6.874675848	2.979026201	3.830176544	6.403733487	4.468539301	8.937078602	7.396202981	4.468539301	8.937078602	3.909971889	4.468539301	4.062308456	5.890347261	8.937078602	6.702808952	13.4056179	4.468539301	7.149662882	11.9161048	13.4056179	4.062308456	6.308526072	2.979026201	5.958052402	9.749540294	8.937078602	3.733210049	8.937078602	4.124805509	3.249846765	2.234269651	8.937078602	4.495621358	1.78741572	3.830176544	5.958052402	11.17134825	2.234269651
ABCF3	6.553857642	5.585674127	3.351404476	5.687231838	7.629213441	3.574831441	2.437385073	3.723782751	3.574831441	5.745264816	3.849818475	2.979026201	10.21380412	6.333362789	4.468539301	8.937078602	6.779852733	2.234269651	2.553451029	5.473960644	4.468539301	6.499693529	4.062308456	8.937078602	3.351404476	8.937078602	8.937078602	3.574831441	4.468539301	4.468539301	5.687231838	3.679973542	8.937078602	8.937078602	4.062308456	8.937078602	6.222016749	5.362247161	4.812273094	4.712277809	8.937078602	8.937078602	6.608021755	7.149662882	2.553451029	6.416364125	2.234269651	4.468539301
ABCG1	16.68254672	2.234269651	5.585674127	5.281000992	2.070786505	5.362247161	12.99938706	2.979026201	1.78741572	7.660353088	2.749870339	2.979026201	3.830176544	2.955569302	13.4056179	8.937078602	0.924525373	2.234269651	3.830176544	1.675702238	8.937078602	8.124616911	5.07788557	8.937078602	14.52275273	8.937078602	8.937078602	7.149662882	4.468539301	4.468539301	8.937078602	2.102842024	2.979026201	8.937078602	3.249846765	5.958052402	2.601934277	14.29932576	7.562143433	4.874770147	6.702808952	8.937078602	2.924862088	14.29932576	5.106902059	2.44432919	6.702808952	2.234269651
ABCG2	0.59580524	1.675702238	1.117134825	0.812461691	0.217977527	1.78741572	2.437385073	2.234269651	1.78741572	0.638362757	0.549974068	2.979026201	1.276725515	1.125931163	4.468539301	8.937078602	2.15722587	2.234269651	1.276725515	0.558567413	4.468539301	4.062308456	0.406230846	8.937078602	3.351404476	4.468539301	4.468539301	1.78741572	1.4895131	4.468539301	1.624923382	2.62855253	2.979026201	8.937078602	3.249846765	2.979026201	1.357530927	3.574831441	2.062402754	0.974954029	2.234269651	8.937078602	0.649969353	3.574831441	1.276725515	0.381926436	2.234269651	4.468539301
ABCG4	5.362247161	1.675702238	4.468539301	2.437385073	2.397752796	1.78741572	1.624923382	2.979026201	1.78741572	3.830176544	0.962454619	2.979026201	2.553451029	1.618526046	4.468539301	8.937078602	2.773576118	2.234269651	1.276725515	2.681123581	4.468539301	2.437385073	1.828038805	8.937078602	3.351404476	4.468539301	4.468539301	14.29932576	1.4895131	4.468539301	7.31215522	0.525710506	5.958052402	8.937078602	2.437385073	5.958052402	2.149423968	1.78741572	2.062402754	1.949908059	2.234269651	8.937078602	1.462431044	3.574831441	3.830176544	1.298549882	4.468539301	2.234269651
ABCG5	4.170636681	1.675702238	3.351404476	3.65607761	2.179775269	1.78741572	1.624923382	2.234269651	7.149662882	1.915088272	1.099948136	2.979026201	1.276725515	1.688896744	4.468539301	8.937078602	1.849050745	4.468539301	3.830176544	2.457696616	4.468539301	3.249846765	3.65607761	8.937078602	3.351404476	4.468539301	4.468539301	7.149662882	4.468539301	4.468539301	8.124616911	3.679973542	8.937078602	2.979026201	0.812461691	11.9161048	3.620082472	1.78741572	1.37493517	4.387293132	2.234269651	8.937078602	2.545713299	7.149662882	2.553451029	3.666493786	4.468539301	2.234269651
ABCG8	2.979026201	2.234269651	7.819943777	4.468539301	1.634831452	1.78741572	3.249846765	0.74475655	5.362247161	1.276725515	1.512428687	2.979026201	5.106902059	1.618526046	4.468539301	8.937078602	1.540875621	2.234269651	1.276725515	2.122556168	4.468539301	3.249846765	2.437385073	8.937078602	5.585674127	4.468539301	8.937078602	1.78741572	1.4895131	4.468539301	5.687231838	2.102842024	8.937078602	8.937078602	0.812461691	2.979026201	2.601934277	1.78741572	1.37493517	3.087354426	4.468539301	8.937078602	3.195682652	1.78741572	2.553451029	2.291558616	2.234269651	8.937078602
ABHD1	4.170636681	3.909971889	5.585674127	2.843615919	1.961797742	1.78741572	3.249846765	2.979026201	3.574831441	4.468539301	1.37493517	5.958052402	1.276725515	2.462974418	4.468539301	8.937078602	2.773576118	2.234269651	1.276725515	1.563988755	4.468539301	3.249846765	1.421807959	8.937078602	3.351404476	13.4056179	4.468539301	1.78741572	1.4895131	8.937078602	10.56200198	0.525710506	8.937078602	5.958052402	1.624923382	5.958052402	1.810041236	1.78741572	1.37493517	2.274892735	8.937078602	17.8741572	1.354102819	3.574831441	1.276725515	1.298549882	2.234269651	2.234269651
ABHD10	1.78741572	0.558567413	1.117134825	2.843615919	2.070786505	1.78741572	4.062308456	2.234269651	1.78741572	1.915088272	1.37493517	2.979026201	2.553451029	2.251862325	13.4056179	8.937078602	1.849050745	2.234269651	1.276725515	1.899129203	4.468539301	4.062308456	2.843615919	8.937078602	4.468539301	4.468539301	4.468539301	5.362247161	1.4895131	4.468539301	8.937078602	1.051421012	2.979026201	2.979026201	1.624923382	2.979026201	1.923168813	7.149662882	4.124805509	1.949908059	2.234269651	8.937078602	2.383220961	1.78741572	3.830176544	3.742879073	2.234269651	2.234269651
ABHD11	5.362247161	16.19845497	8.937078602	9.749540294	18.96404484	8.937078602	6.499693529	15.63988755	3.574831441	7.660353088	18.14914424	2.979026201	11.49052963	18.64823488	4.468539301	8.937078602	20.64773332	6.702808952	7.660353088	15.86331452	13.4056179	10.56200198	19.49908059	8.937078602	6.702808952	17.8741572	4.468539301	5.362247161	34.25880131	8.937078602	4.874770147	20.50270973	2.979026201	2.979026201	30.06108257	2.979026201	13.57530927	1.78741572	6.187208263	28.76114387	2.234269651	8.937078602	15.97841326	7.149662882	6.383627573	18.94355123	13.4056179	2.234269651
ABHD12	5.958052402	9.495646015	4.468539301	5.281000992	5.340449409	7.149662882	4.062308456	8.192322052	5.362247161	5.106902059	5.637234195	2.979026201	2.553451029	5.488914417	8.937078602	8.937078602	8.628903478	2.234269651	5.106902059	6.814522434	4.468539301	4.874770147	8.124616911	8.937078602	12.28848308	4.468539301	4.468539301	1.78741572	7.447565502	4.468539301	8.937078602	4.205684048	8.937078602	5.958052402	4.874770147	2.979026201	7.353292521	5.362247161	6.874675848	4.224800794	4.468539301	8.937078602	5.416411274	3.574831441	3.830176544	4.506731945	4.468539301	2.234269651
ABHD12B	2.383220961	0.558567413	2.234269651	1.218692537	1.089887634	1.78741572	0.812461691	0.74475655	1.78741572	1.276725515	0.412480551	2.979026201	1.276725515	0.633336279	4.468539301	8.937078602	0.616350248	2.234269651	1.276725515	0.89370786	4.468539301	2.437385073	1.218692537	8.937078602	2.234269651	4.468539301	4.468539301	1.78741572	1.4895131	4.468539301	6.499693529	0.525710506	2.979026201	2.979026201	1.624923382	2.979026201	1.470658504	1.78741572	0.687467585	2.274892735	2.234269651	8.937078602	1.462431044	1.78741572	1.276725515	0.993008734	2.234269651	6.702808952
ABHD13	4.766441921	3.351404476	1.117134825	4.062308456	2.724719086	5.362247161	3.249846765	2.979026201	5.362247161	6.383627573	1.37493517	2.979026201	5.106902059	2.462974418	8.937078602	8.937078602	2.15722587	2.234269651	1.276725515	2.234269651	4.468539301	4.874770147	3.249846765	8.937078602	6.702808952	4.468539301	4.468539301	3.574831441	1.4895131	4.468539301	6.499693529	4.731394554	11.9161048	2.979026201	2.437385073	5.958052402	4.52510309	7.149662882	7.562143433	5.037262485	2.234269651	8.937078602	3.628995554	7.149662882	2.553451029	5.19419953	6.702808952	8.937078602
ABHD14A	4.766441921	6.144241539	3.351404476	5.687231838	4.359550538	5.362247161	6.499693529	2.234269651	5.362247161	7.02199033	4.812273094	5.958052402	3.830176544	4.714836743	4.468539301	8.937078602	3.389926366	8.937078602	5.106902059	4.021685371	4.468539301	2.437385073	3.046731342	17.8741572	8.937078602	4.468539301	4.468539301	7.149662882	2.979026201	4.468539301	6.499693529	4.205684048	2.979026201	2.979026201	2.437385073	14.895131	3.620082472	5.362247161	2.749870339	3.899816117	6.702808952	8.937078602	2.491549186	7.149662882	2.553451029	3.742879073	2.234269651	8.937078602
ABHD14B	2.383220961	8.937078602	10.05421343	12.99938706	20.48988753	5.362247161	8.124616911	10.4265917	7.149662882	10.21380412	16.08674148	2.979026201	14.04398066	9.218561393	8.937078602	8.937078602	11.09430447	4.468539301	10.21380412	10.05421343	4.468539301	8.937078602	14.82742586	8.937078602	5.585674127	4.468539301	4.468539301	7.149662882	7.447565502	4.468539301	3.249846765	9.988499614	5.958052402	2.979026201	10.56200198	14.895131	7.127037366	7.149662882	7.562143433	10.56200198	2.234269651	8.937078602	6.337201191	12.51191004	5.106902059	6.569134699	2.234269651	11.17134825
ABHD15	7.745468122	1.675702238	5.585674127	2.843615919	3.269662903	8.937078602	4.874770147	0.74475655	1.78741572	2.553451029	3.024857373	5.958052402	3.830176544	1.970379534	4.468539301	8.937078602	2.465400994	4.468539301	3.830176544	2.792837063	4.468539301	2.437385073	2.843615919	8.937078602	7.819943777	4.468539301	13.4056179	1.78741572	2.979026201	8.937078602	6.499693529	2.102842024	8.937078602	14.895131	2.437385073	5.958052402	3.167572163	3.574831441	6.187208263	4.54978547	6.702808952	8.937078602	3.628995554	3.574831441	8.937078602	3.742879073	6.702808952	2.234269651
ABHD16A	28.59865153	23.45983133	23.45983133	21.12400397	20.48988753	25.02382009	11.37446368	18.61891376	19.66157293	17.23579445	18.56162479	17.8741572	15.32070618	32.37052092	26.81123581	8.937078602	31.43386267	6.702808952	21.70433375	26.02924143	31.27977511	25.18631242	28.84239004	8.937078602	29.04550546	44.68539301	13.4056179	25.02382009	23.83220961	17.8741572	19.49908059	29.96549884	17.8741572	29.79026201	35.74831441	26.81123581	14.59345746	12.51191004	21.31149513	14.13683343	6.702808952	17.8741572	14.0285052	17.8741572	15.32070618	11.68694894	11.17134825	6.702808952
ABHD16B	3.574831441	1.675702238	4.468539301	2.843615919	1.634831452	1.78741572	1.624923382	2.234269651	1.78741572	1.915088272	1.099948136	2.979026201	1.276725515	1.125931163	4.468539301	8.937078602	0.924525373	2.234269651	2.553451029	2.010842686	4.468539301	0.812461691	2.234269651	8.937078602	3.351404476	4.468539301	4.468539301	1.78741572	1.4895131	4.468539301	9.749540294	0.525710506	2.979026201	5.958052402	5.687231838	2.979026201	1.24440335	1.78741572	3.437337924	1.78741572	2.234269651	8.937078602	1.949908059	1.78741572	1.276725515	1.90963218	4.468539301	2.234269651
ABHD17A	21.44898865	15.08132014	24.57696616	19.09284974	14.27752801	16.08674148	15.43677213	17.12940065	16.08674148	22.34269651	13.88684521	26.81123581	28.08796132	13.37043255	13.4056179	8.937078602	12.94335522	11.17134825	20.42760823	13.51733139	13.4056179	33.31092934	19.09284974	17.8741572	29.04550546	26.81123581	13.4056179	28.59865153	14.895131	22.34269651	10.56200198	13.14276265	14.895131	17.8741572	16.24923382	11.9161048	9.502716489	23.23640437	12.37441653	7.474647558	22.34269651	8.937078602	8.774586264	16.08674148	8.937078602	7.485758146	17.8741572	13.4056179
ABHD17B	5.958052402	3.351404476	5.585674127	7.31215522	3.16067414	5.362247161	7.31215522	8.937078602	1.78741572	1.915088272	2.474883305	5.958052402	3.830176544	2.955569302	4.468539301	8.937078602	4.314451739	2.234269651	2.553451029	3.239690993	8.937078602	1.624923382	4.062308456	8.937078602	6.702808952	4.468539301	4.468539301	1.78741572	1.4895131	4.468539301	6.499693529	2.62855253	2.979026201	2.979026201	2.437385073	2.979026201	2.715061854	1.78741572	1.37493517	2.437385073	4.468539301	8.937078602	2.870697975	1.78741572	3.830176544	2.597099765	4.468539301	2.234269651
ABHD17C	6.553857642	8.937078602	4.468539301	10.56200198	17.8741572	8.937078602	8.937078602	23.08745306	7.149662882	6.383627573	18.28663776	2.979026201	16.59743169	14.28525162	4.468539301	8.937078602	17.56598208	6.702808952	6.383627573	15.30474711	8.937078602	8.937078602	22.13958108	8.937078602	8.937078602	8.937078602	4.468539301	5.362247161	29.79026201	4.468539301	8.124616911	29.96549884	11.9161048	2.979026201	20.31154228	8.937078602	10.97337499	3.574831441	6.187208263	10.39950965	2.234269651	8.937078602	10.67033021	8.937078602	6.383627573	8.707922741	4.468539301	2.234269651
ABHD18	4.170636681	6.702808952	6.702808952	2.437385073	4.795505592	3.574831441	4.874770147	3.723782751	5.362247161	5.106902059	5.087260128	2.979026201	5.106902059	4.081500464	4.468539301	8.937078602	4.006276615	4.468539301	2.553451029	5.250533679	4.468539301	5.687231838	3.65607761	8.937078602	2.234269651	4.468539301	4.468539301	5.362247161	4.468539301	4.468539301	2.437385073	6.834236578	2.979026201	5.958052402	4.062308456	8.937078602	3.620082472	7.149662882	2.749870339	4.712277809	4.468539301	8.937078602	2.979026201	5.362247161	3.830176544	4.430346658	4.468539301	4.468539301
ABHD2	14.895131	40.21685371	14.52275273	15.43677213	34.65842678	14.29932576	20.31154228	38.72734061	16.08674148	18.51251996	26.53624877	14.895131	11.49052963	20.40750232	4.468539301	8.937078602	27.11941093	2.234269651	17.8741572	22.00755606	17.8741572	19.49908059	27.42058208	8.937078602	13.4056179	40.21685371	8.937078602	23.23640437	58.09101092	31.27977511	13.81184875	53.09676111	11.9161048	14.895131	34.93585272	17.8741572	37.10584534	10.72449432	23.37389788	40.29809988	13.4056179	8.937078602	41.59803859	23.23640437	19.15088272	32.00543534	8.937078602	17.8741572
ABHD3	3.574831441	5.027106714	3.351404476	4.468539301	4.141573011	1.78741572	8.937078602	7.447565502	3.574831441	6.383627573	4.674779577	2.979026201	8.937078602	4.011129766	8.937078602	8.937078602	4.622626863	13.4056179	6.383627573	4.691966266	4.468539301	4.062308456	4.265423878	8.937078602	3.351404476	4.468539301	4.468539301	3.574831441	4.468539301	8.937078602	1.624923382	5.782815566	11.9161048	5.958052402	7.31215522	2.979026201	11.19963015	3.574831441	4.812273094	9.424555617	2.234269651	8.937078602	7.90796046	8.937078602	5.106902059	10.1592432	2.234269651	6.702808952
ABHD4	4.766441921	5.585674127	7.819943777	4.062308456	3.16067414	1.78741572	0.812461691	4.468539301	3.574831441	3.191813787	4.674779577	5.958052402	6.383627573	3.025939999	4.468539301	8.937078602	2.773576118	2.234269651	3.830176544	3.127977511	4.468539301	5.687231838	3.65607761	8.937078602	5.585674127	4.468539301	4.468539301	8.937078602	1.4895131	4.468539301	6.499693529	4.731394554	11.9161048	5.958052402	5.687231838	2.979026201	5.995761594	3.574831441	2.749870339	5.687231838	8.937078602	8.937078602	7.149662882	5.362247161	6.383627573	5.499740678	2.234269651	4.468539301
ABHD5	4.766441921	1.675702238	8.937078602	6.093462683	5.994381989	3.574831441	7.31215522	3.723782751	5.362247161	3.830176544	3.712324958	2.979026201	11.49052963	4.50372465	4.468539301	8.937078602	4.930801988	13.4056179	6.383627573	3.909971889	4.468539301	4.062308456	4.468539301	8.937078602	10.05421343	4.468539301	4.468539301	14.29932576	2.979026201	4.468539301	11.37446368	3.679973542	5.958052402	2.979026201	4.062308456	8.937078602	4.751358244	10.72449432	4.812273094	4.224800794	6.702808952	8.937078602	3.520667328	10.72449432	5.106902059	4.201190796	6.702808952	4.468539301
ABHD6	0.59580524	2.234269651	2.234269651	2.031154228	5.340449409	3.574831441	1.624923382	0.74475655	5.362247161	0.638362757	3.16235089	2.979026201	5.106902059	3.096310697	8.937078602	8.937078602	1.849050745	2.234269651	5.106902059	2.792837063	4.468539301	3.249846765	2.437385073	8.937078602	2.234269651	4.468539301	4.468539301	1.78741572	1.4895131	4.468539301	5.687231838	2.102842024	2.979026201	5.958052402	4.062308456	5.958052402	1.696913659	1.78741572	2.062402754	1.949908059	4.468539301	8.937078602	1.624923382	5.362247161	1.276725515	1.680476318	2.234269651	6.702808952
ABHD8	4.170636681	2.234269651	1.117134825	3.249846765	1.634831452	3.574831441	3.249846765	1.4895131	1.78741572	0.638362757	1.649922204	2.979026201	2.553451029	2.533345116	4.468539301	8.937078602	2.15722587	4.468539301	5.106902059	1.563988755	4.468539301	4.874770147	2.234269651	8.937078602	7.819943777	4.468539301	4.468539301	7.149662882	4.468539301	4.468539301	6.499693529	1.051421012	2.979026201	5.958052402	2.437385073	11.9161048	3.506954895	5.362247161	4.812273094	3.574831441	4.468539301	8.937078602	3.466503215	3.574831441	3.830176544	3.360952637	2.234269651	6.702808952
ABI1	9.532883843	6.702808952	4.468539301	7.718386066	8.392134785	8.937078602	14.62431044	5.958052402	7.149662882	9.57544136	8.387104535	2.979026201	8.937078602	8.303742323	17.8741572	8.937078602	7.088027857	2.234269651	5.106902059	8.490224672	4.468539301	8.937078602	8.530847757	17.8741572	8.937078602	22.34269651	8.937078602	14.29932576	16.3846441	4.468539301	9.749540294	7.359947084	5.958052402	17.8741572	9.749540294	2.979026201	9.05020618	7.149662882	8.249611018	7.962124573	8.937078602	8.937078602	7.962124573	23.23640437	3.830176544	7.867684582	11.17134825	13.4056179
ABI2	6.553857642	5.585674127	4.468539301	6.093462683	6.539325807	5.362247161	5.687231838	1.4895131	3.574831441	3.191813787	2.612376822	5.958052402	5.106902059	5.559285115	4.468539301	8.937078602	4.314451739	2.234269651	3.830176544	5.585674127	8.937078602	3.249846765	2.843615919	8.937078602	7.819943777	4.468539301	4.468539301	1.78741572	4.468539301	4.468539301	8.937078602	4.731394554	2.979026201	2.979026201	5.687231838	8.937078602	6.108889171	3.574831441	5.499740678	7.149662882	2.234269651	8.937078602	5.795560063	7.149662882	10.21380412	7.562143433	2.234269651	2.234269651
ABI3	7.745468122	5.027106714	8.937078602	5.281000992	3.051685376	5.362247161	4.874770147	4.468539301	1.78741572	7.660353088	1.78741572	2.979026201	5.106902059	3.237052092	4.468539301	8.937078602	2.773576118	2.234269651	6.383627573	3.016264028	4.468539301	8.937078602	4.874770147	8.937078602	3.351404476	4.468539301	4.468539301	7.149662882	1.4895131	4.468539301	3.249846765	2.62855253	2.979026201	5.958052402	1.624923382	2.979026201	2.375679122	7.149662882	2.749870339	3.087354426	2.234269651	8.937078602	2.870697975	10.72449432	1.276725515	1.756861606	2.234269651	4.468539301
ABI3BP	1.19161048	0.558567413	2.234269651	0.406230846	1.198876398	1.78741572	0.812461691	2.234269651	1.78741572	1.276725515	0.549974068	8.937078602	2.553451029	1.055560465	4.468539301	8.937078602	0.616350248	2.234269651	1.276725515	0.223426965	4.468539301	2.437385073	1.218692537	8.937078602	1.117134825	4.468539301	8.937078602	1.78741572	1.4895131	4.468539301	4.874770147	0.525710506	2.979026201	2.979026201	1.624923382	2.979026201	8.484568293	3.574831441	4.124805509	13.97434109	4.468539301	8.937078602	6.71634998	1.78741572	6.383627573	5.346970104	6.702808952	2.234269651
ABITRAM	7.149662882	5.585674127	4.468539301	5.687231838	7.629213441	3.574831441	4.874770147	7.447565502	3.574831441	5.745264816	5.224753644	5.958052402	10.21380412	5.207431627	8.937078602	8.937078602	5.547152236	6.702808952	3.830176544	5.697387609	4.468539301	5.687231838	5.890347261	8.937078602	6.702808952	8.937078602	4.468539301	5.362247161	4.468539301	8.937078602	7.31215522	4.731394554	5.958052402	2.979026201	3.249846765	5.958052402	6.108889171	1.78741572	6.874675848	6.662185867	2.234269651	8.937078602	4.54978547	5.362247161	2.553451029	4.506731945	4.468539301	2.234269651
ABL1	9.532883843	9.495646015	17.8741572	9.749540294	7.956179731	21.44898865	10.56200198	7.447565502	14.29932576	7.660353088	10.03702674	11.9161048	10.21380412	11.25931163	8.937078602	8.937078602	9.245253727	11.17134825	10.21380412	10.83620781	17.8741572	3.249846765	7.515270643	8.937078602	10.05421343	8.937078602	4.468539301	5.362247161	5.958052402	4.468539301	4.062308456	6.834236578	11.9161048	5.958052402	6.499693529	23.83220961	4.52510309	5.362247161	8.937078602	4.874770147	6.702808952	8.937078602	6.933006431	16.08674148	15.32070618	5.576125966	6.702808952	2.234269651
ABL2	6.553857642	1.675702238	5.585674127	2.031154228	2.070786505	7.149662882	6.499693529	3.723782751	8.937078602	1.915088272	2.612376822	2.979026201	1.276725515	2.955569302	17.8741572	8.937078602	2.465400994	4.468539301	5.106902059	4.021685371	4.468539301	3.249846765	2.031154228	8.937078602	5.585674127	4.468539301	4.468539301	3.574831441	1.4895131	4.468539301	8.937078602	2.102842024	2.979026201	8.937078602	2.437385073	8.937078602	3.054444586	3.574831441	4.124805509	2.599877412	2.234269651	8.937078602	3.791487892	5.362247161	2.553451029	2.44432919	4.468539301	4.468539301
ABLIM1	5.362247161	5.585674127	1.117134825	4.468539301	10.46292129	10.72449432	2.437385073	10.4265917	1.78741572	8.298715845	7.974623984	2.979026201	12.76725515	9.500044184	4.468539301	8.937078602	12.01882984	2.234269651	2.553451029	8.155084225	4.468539301	5.687231838	11.17134825	8.937078602	3.351404476	4.468539301	4.468539301	3.574831441	5.958052402	13.4056179	5.687231838	12.09134164	2.979026201	2.979026201	11.37446368	5.958052402	19.23168813	1.78741572	3.437337924	20.79901929	6.702808952	8.937078602	18.09081366	3.574831441	7.660353088	15.12428687	8.937078602	6.702808952
ABLIM2	1.19161048	1.675702238	3.351404476	1.624923382	2.506741559	1.78741572	5.687231838	2.234269651	5.362247161	1.276725515	1.78741572	2.979026201	3.830176544	1.759267441	8.937078602	8.937078602	1.232700497	2.234269651	1.276725515	2.122556168	4.468539301	4.062308456	2.031154228	8.937078602	3.351404476	4.468539301	4.468539301	1.78741572	2.979026201	4.468539301	4.062308456	2.102842024	11.9161048	2.979026201	5.687231838	5.958052402	1.131275772	1.78741572	0.687467585	2.76236975	6.702808952	8.937078602	2.004072171	3.574831441	5.106902059	1.451320457	2.234269651	2.234269651
ABLIM3	7.745468122	2.792837063	5.585674127	4.874770147	1.416853925	8.937078602	1.624923382	0.74475655	8.937078602	1.276725515	2.199896271	8.937078602	2.553451029	2.885198604	4.468539301	8.937078602	3.081751242	4.468539301	1.276725515	1.228848308	8.937078602	4.062308456	3.046731342	8.937078602	2.234269651	4.468539301	4.468539301	3.574831441	4.468539301	4.468539301	8.124616911	11.56563113	2.979026201	2.979026201	4.874770147	5.958052402	12.55716107	16.08674148	4.812273094	17.06169551	2.234269651	8.937078602	12.83689472	3.574831441	5.106902059	8.249611018	4.468539301	6.702808952
ABO	2.383220961	8.937078602	6.702808952	4.468539301	14.71348306	1.78741572	5.687231838	3.723782751	1.78741572	3.191813787	11.27446839	2.979026201	5.106902059	8.303742323	4.468539301	8.937078602	11.09430447	4.468539301	2.553451029	8.82536512	4.468539301	8.937078602	9.749540294	8.937078602	2.234269651	13.4056179	4.468539301	7.149662882	11.9161048	8.937078602	7.31215522	15.77131518	5.958052402	2.979026201	15.43677213	11.9161048	2.262551545	3.574831441	0.687467585	3.574831441	2.234269651	8.937078602	2.329056848	1.78741572	5.106902059	2.979026201	4.468539301	4.468539301
ABR	14.895131	22.34269651	15.63988755	16.24923382	22.45168527	10.72449432	21.93646566	21.59793996	12.51191004	17.23579445	28.04867746	2.979026201	17.8741572	23.08158883	13.4056179	8.937078602	23.72948456	4.468539301	17.8741572	22.00755606	8.937078602	17.06169551	25.79565869	17.8741572	13.4056179	17.8741572	13.4056179	12.51191004	20.85318341	8.937078602	8.937078602	24.70839378	11.9161048	2.979026201	26.81123581	20.85318341	15.49847808	12.51191004	9.624546187	9.587047955	6.702808952	8.937078602	10.34534553	12.51191004	15.32070618	12.67995768	13.4056179	20.10842686
ABRA	0.59580524	2.792837063	4.468539301	0.812461691	0.762921344	1.78741572	0.812461691	1.4895131	1.78741572	1.276725515	0.824961102	2.979026201	1.276725515	1.125931163	4.468539301	8.937078602	0.924525373	2.234269651	1.276725515	0.44685393	4.468539301	0.812461691	1.218692537	8.937078602	3.351404476	4.468539301	4.468539301	3.574831441	1.4895131	4.468539301	8.937078602	0.525710506	8.937078602	2.979026201	1.624923382	2.979026201	0.791893041	1.78741572	1.37493517	0.649969353	6.702808952	8.937078602	0.920789917	7.149662882	2.553451029	1.680476318	2.234269651	4.468539301
ABRACL	13.70352052	15.08132014	7.819943777	14.62431044	22.99662909	16.08674148	18.6866189	22.34269651	7.149662882	15.32070618	21.31149513	8.937078602	17.8741572	17.8741572	17.8741572	8.937078602	16.94963183	4.468539301	12.76725515	19.99671337	4.468539301	13.81184875	22.34269651	8.937078602	8.937078602	44.68539301	4.468539301	5.362247161	22.34269651	8.937078602	7.31215522	21.55413075	11.9161048	20.85318341	22.74892735	8.937078602	15.04596777	5.362247161	11.68694894	11.049479	4.468539301	8.937078602	12.67440238	14.29932576	11.49052963	10.46478435	11.17134825	13.4056179
ABRAXAS1	1.19161048	1.675702238	5.585674127	2.437385073	3.269662903	1.78741572	2.437385073	2.979026201	5.362247161	2.553451029	2.199896271	2.979026201	2.553451029	1.970379534	4.468539301	8.937078602	4.006276615	2.234269651	1.276725515	2.569410098	4.468539301	6.499693529	2.031154228	8.937078602	3.351404476	4.468539301	4.468539301	5.362247161	2.979026201	4.468539301	4.062308456	3.154263036	2.979026201	2.979026201	2.437385073	8.937078602	2.262551545	1.78741572	4.812273094	2.76236975	6.702808952	8.937078602	2.654041524	1.78741572	2.553451029	1.37493517	6.702808952	2.234269651
ABRAXAS2	2.979026201	1.117134825	2.234269651	4.062308456	1.961797742	1.78741572	4.062308456	1.4895131	1.78741572	3.830176544	3.849818475	2.979026201	3.830176544	2.744457209	4.468539301	8.937078602	2.773576118	2.234269651	1.276725515	1.899129203	8.937078602	2.437385073	2.843615919	8.937078602	2.234269651	8.937078602	4.468539301	3.574831441	1.4895131	4.468539301	7.31215522	5.25710506	2.979026201	2.979026201	5.687231838	2.979026201	3.959465204	5.362247161	2.749870339	4.062308456	2.234269651	17.8741572	2.979026201	3.574831441	5.106902059	3.742879073	2.234269651	6.702808952
ABT1	2.979026201	0.558567413	2.234269651	2.031154228	2.070786505	1.78741572	1.624923382	2.234269651	3.574831441	1.915088272	1.78741572	2.979026201	3.830176544	1.688896744	8.937078602	8.937078602	2.465400994	4.468539301	1.276725515	1.228848308	4.468539301	1.624923382	2.640500496	8.937078602	2.234269651	4.468539301	8.937078602	3.574831441	1.4895131	8.937078602	8.124616911	1.577131518	2.979026201	5.958052402	4.874770147	2.979026201	2.03629639	1.78741572	4.124805509	1.462431044	2.234269651	8.937078602	2.274892735	5.362247161	7.660353088	1.986017467	2.234269651	2.234269651
ABTB1	8.341273362	4.468539301	8.937078602	7.31215522	6.866292097	5.362247161	5.687231838	5.213295851	10.72449432	7.02199033	7.287156399	5.958052402	2.553451029	4.644466045	4.468539301	8.937078602	5.85532736	2.234269651	5.106902059	5.138820196	8.937078602	6.499693529	4.265423878	8.937078602	16.75702238	13.4056179	22.34269651	10.72449432	5.958052402	8.937078602	5.687231838	5.782815566	8.937078602	17.8741572	6.499693529	2.979026201	14.25407473	14.29932576	11.68694894	20.96151163	8.937078602	8.937078602	11.26613545	10.72449432	5.106902059	11.22863722	11.17134825	13.4056179
ABTB2	4.170636681	6.144241539	8.937078602	2.843615919	2.724719086	1.78741572	5.687231838	4.468539301	1.78741572	2.553451029	4.949766611	2.979026201	1.276725515	3.30742279	4.468539301	8.937078602	2.773576118	4.468539301	7.660353088	4.245112336	4.468539301	6.499693529	5.281000992	8.937078602	3.351404476	4.468539301	4.468539301	5.362247161	7.447565502	4.468539301	5.687231838	1.051421012	2.979026201	2.979026201	4.874770147	2.979026201	3.167572163	1.78741572	2.749870339	4.874770147	6.702808952	8.937078602	3.35817499	3.574831441	6.383627573	3.055411488	2.234269651	2.234269651
ACAA1	16.08674148	13.4056179	12.28848308	10.15577114	13.95056172	5.362247161	4.874770147	8.192322052	3.574831441	7.02199033	12.51191004	2.979026201	11.49052963	15.83340697	8.937078602	8.937078602	14.79240596	6.702808952	8.937078602	12.95876397	4.468539301	18.6866189	15.23365671	8.937078602	8.937078602	8.937078602	4.468539301	14.29932576	31.27977511	17.8741572	8.124616911	14.19418366	8.937078602	11.9161048	21.93646566	14.895131	8.710823448	16.08674148	9.624546187	6.337201191	6.702808952	8.937078602	9.262063279	12.51191004	8.937078602	9.700931474	8.937078602	11.17134825
ACAA2	11.9161048	62.0009828	12.28848308	17.46792636	30.73483129	17.8741572	17.8741572	67.77284607	21.44898865	18.51251996	34.09839221	8.937078602	20.42760823	33.21496929	22.34269651	8.937078602	29.58481193	24.57696616	14.04398066	34.96632003	13.4056179	15.43677213	32.49846765	8.937078602	4.468539301	8.937078602	4.468539301	3.574831441	8.937078602	31.27977511	5.687231838	17.3484467	8.937078602	14.895131	19.49908059	2.979026201	14.25407473	8.937078602	10.31201377	10.88698666	6.702808952	8.937078602	13.10771528	16.08674148	10.21380412	11.9161048	2.234269651	8.937078602
ACACA	6.553857642	10.61278084	5.585674127	6.905924375	10.135955	7.149662882	6.499693529	11.9161048	7.149662882	4.468539301	10.99948136	8.937078602	3.830176544	12.73709628	8.937078602	8.937078602	10.47795422	4.468539301	5.106902059	15.75160104	4.468539301	5.687231838	9.140194025	8.937078602	3.351404476	8.937078602	4.468539301	5.362247161	8.937078602	4.468539301	8.937078602	8.937078602	5.958052402	2.979026201	9.749540294	5.958052402	11.99152319	1.78741572	4.812273094	13.81184875	8.937078602	17.8741572	14.29932576	5.362247161	3.830176544	16.95753376	2.234269651	6.702808952
ACACB	4.170636681	7.261376364	4.468539301	3.249846765	3.596629194	3.574831441	2.437385073	2.979026201	1.78741572	5.745264816	2.612376822	5.958052402	3.830176544	2.955569302	4.468539301	8.937078602	2.465400994	8.937078602	2.553451029	3.016264028	4.468539301	0.812461691	2.031154228	8.937078602	2.234269651	4.468539301	4.468539301	1.78741572	2.979026201	8.937078602	4.874770147	2.102842024	2.979026201	2.979026201	0.812461691	2.979026201	2.03629639	5.362247161	0.687467585	1.949908059	2.234269651	8.937078602	1.949908059	1.78741572	1.276725515	2.138788042	2.234269651	4.468539301
ACAD10	8.341273362	7.261376364	6.702808952	6.905924375	8.610112312	1.78741572	6.499693529	5.213295851	8.937078602	8.298715845	12.09942949	8.937078602	7.660353088	6.966699068	4.468539301	8.937078602	7.704378106	11.17134825	3.830176544	7.149662882	4.468539301	2.437385073	4.671654724	8.937078602	4.468539301	4.468539301	4.468539301	3.574831441	4.468539301	13.4056179	7.31215522	7.359947084	8.937078602	2.979026201	5.687231838	2.979026201	3.506954895	7.149662882	4.812273094	3.737323779	2.234269651	26.81123581	3.845652005	3.574831441	12.76725515	3.666493786	4.468539301	2.234269651
ACAD11	2.979026201	2.234269651	4.468539301	4.468539301	2.615730323	3.574831441	2.437385073	2.979026201	5.362247161	1.915088272	1.649922204	2.979026201	1.276725515	2.11112093	4.468539301	8.937078602	0.924525373	2.234269651	1.276725515	2.122556168	4.468539301	3.249846765	2.640500496	8.937078602	4.468539301	4.468539301	13.4056179	7.149662882	2.979026201	4.468539301	2.437385073	1.051421012	2.979026201	2.979026201	2.437385073	2.979026201	3.846337626	1.78741572	6.874675848	3.899816117	2.234269651	8.937078602	2.924862088	1.78741572	6.383627573	3.590108498	8.937078602	4.468539301
ACAD8	7.745468122	8.37851119	11.17134825	11.78069452	6.757303334	5.362247161	4.874770147	3.723782751	5.362247161	3.830176544	5.774727712	17.8741572	6.383627573	7.459293952	4.468539301	8.937078602	8.628903478	6.702808952	6.383627573	6.367668504	4.468539301	8.937078602	7.109039797	8.937078602	6.702808952	4.468539301	8.937078602	10.72449432	11.9161048	13.4056179	6.499693529	8.411368096	2.979026201	5.958052402	7.31215522	8.937078602	5.203868553	1.78741572	7.562143433	6.337201191	4.468539301	8.937078602	6.174708853	10.72449432	7.660353088	6.492749412	2.234269651	2.234269651
ACAD9	9.532883843	18.43272462	11.17134825	10.96823283	15.04044936	3.574831441	8.124616911	10.4265917	10.72449432	10.85216687	13.06188411	11.9161048	10.21380412	13.22969116	4.468539301	8.937078602	14.17605571	2.234269651	5.106902059	11.5064887	4.468539301	13.81184875	13.81184875	8.937078602	7.819943777	13.4056179	13.4056179	17.8741572	8.937078602	4.468539301	4.874770147	11.03992063	8.937078602	8.937078602	19.49908059	5.958052402	15.38535051	5.362247161	6.874675848	13.48686407	8.937078602	8.937078602	15.05762334	10.72449432	3.830176544	16.27006617	4.468539301	2.234269651
ACADL	1.78741572	1.117134825	3.351404476	0.812461691	0.871910108	1.78741572	1.624923382	2.234269651	1.78741572	1.915088272	0.824961102	2.979026201	1.276725515	0.703706977	4.468539301	8.937078602	0.616350248	2.234269651	1.276725515	0.670280895	4.468539301	0.812461691	1.218692537	8.937078602	2.234269651	4.468539301	4.468539301	1.78741572	2.979026201	4.468539301	6.499693529	1.051421012	5.958052402	2.979026201	0.812461691	2.979026201	1.696913659	3.574831441	6.187208263	2.599877412	2.234269651	8.937078602	1.841579833	1.78741572	5.106902059	1.604091031	2.234269651	4.468539301
ACADM	5.958052402	6.702808952	2.234269651	5.281000992	6.866292097	3.574831441	8.937078602	9.681835153	3.574831441	4.468539301	3.16235089	2.979026201	2.553451029	5.41854372	4.468539301	8.937078602	4.622626863	4.468539301	3.830176544	4.133398854	4.468539301	1.624923382	3.65607761	8.937078602	4.468539301	4.468539301	4.468539301	3.574831441	1.4895131	4.468539301	7.31215522	2.62855253	5.958052402	2.979026201	7.31215522	2.979026201	3.054444586	7.149662882	4.812273094	4.874770147	4.468539301	8.937078602	4.54978547	10.72449432	3.830176544	5.041428955	2.234269651	11.17134825
ACADS	6.553857642	13.96418532	7.819943777	10.96823283	32.58764027	3.574831441	0.812461691	19.36367031	5.362247161	11.49052963	19.93655996	5.958052402	7.660353088	12.52598418	4.468539301	8.937078602	10.1697791	11.17134825	5.106902059	9.048792085	4.468539301	8.937078602	19.70219601	8.937078602	8.937078602	13.4056179	4.468539301	1.78741572	7.447565502	8.937078602	8.937078602	12.61705214	5.958052402	2.979026201	12.18692537	5.958052402	3.620082472	7.149662882	4.124805509	5.037262485	4.468539301	8.937078602	3.845652005	3.574831441	5.106902059	3.513723211	2.234269651	6.702808952
ACADSB	2.979026201	3.909971889	1.117134825	4.468539301	5.340449409	1.78741572	3.249846765	0.74475655	1.78741572	1.915088272	3.574831441	8.937078602	7.660353088	4.362983255	13.4056179	8.937078602	3.698101491	4.468539301	3.830176544	2.569410098	4.468539301	4.062308456	6.093462683	8.937078602	3.351404476	4.468539301	4.468539301	3.574831441	5.958052402	4.468539301	3.249846765	5.25710506	5.958052402	2.979026201	2.437385073	2.979026201	2.03629639	3.574831441	2.749870339	3.412339103	8.937078602	8.937078602	2.274892735	3.574831441	3.830176544	2.44432919	2.234269651	2.234269651
ACADVL	19.66157293	40.21685371	18.99129203	28.84239004	42.61460651	17.8741572	29.24862088	43.19587991	23.23640437	24.25778478	48.53521149	14.895131	20.42760823	36.87424557	4.468539301	8.937078602	32.05021292	31.27977511	20.42760823	37.98258406	26.81123581	28.43615919	53.82558704	8.937078602	22.34269651	75.96516812	13.4056179	23.23640437	49.15393231	13.4056179	8.937078602	45.73681402	11.9161048	20.85318341	67.43432036	17.8741572	21.04172937	16.08674148	23.37389788	17.38668019	15.63988755	8.937078602	20.69069107	8.937078602	17.8741572	20.70041283	22.34269651	24.57696616
ACAN	4.766441921	0.558567413	5.585674127	2.843615919	1.634831452	19.66157293	4.062308456	4.468539301	16.08674148	1.276725515	1.099948136	11.9161048	3.830176544	1.970379534	71.49662882	8.937078602	0.616350248	15.63988755	7.660353088	1.228848308	40.21685371	8.937078602	3.452962187	17.8741572	3.351404476	4.468539301	8.937078602	1.78741572	4.468539301	8.937078602	4.874770147	3.154263036	17.8741572	2.979026201	2.437385073	8.937078602	1.357530927	1.78741572	2.062402754	1.462431044	2.234269651	8.937078602	2.058236284	1.78741572	1.276725515	1.756861606	2.234269651	17.8741572
ACAP2	1.19161048	7.261376364	5.585674127	7.718386066	9.917977473	10.72449432	8.937078602	5.213295851	1.78741572	5.106902059	7.69963695	2.979026201	7.660353088	5.70002651	4.468539301	8.937078602	8.01255323	4.468539301	12.76725515	5.697387609	4.468539301	6.499693529	7.515270643	8.937078602	6.702808952	4.468539301	4.468539301	1.78741572	5.958052402	4.468539301	10.56200198	6.834236578	8.937078602	17.8741572	4.062308456	2.979026201	9.276461334	7.149662882	9.624546187	9.749540294	8.937078602	8.937078602	9.641212068	7.149662882	5.106902059	7.180216997	6.702808952	8.937078602
ACAP3	10.12868908	4.468539301	8.937078602	4.468539301	4.141573011	5.362247161	2.437385073	4.468539301	3.574831441	4.468539301	3.987311992	11.9161048	8.937078602	6.051879998	4.468539301	8.937078602	4.314451739	4.468539301	6.383627573	5.920814574	8.937078602	5.687231838	3.046731342	8.937078602	10.05421343	17.8741572	4.468539301	5.362247161	5.958052402	8.937078602	4.874770147	3.154263036	5.958052402	5.958052402	4.062308456	5.958052402	4.751358244	1.78741572	5.499740678	5.687231838	4.468539301	8.937078602	4.658113696	10.72449432	2.553451029	5.805281827	2.234269651	2.234269651
ACAT1	10.72449432	10.05421343	2.234269651	7.31215522	14.6044943	12.51191004	6.499693529	6.702808952	3.574831441	8.298715845	8.937078602	2.979026201	14.04398066	11.9630186	13.4056179	8.937078602	11.71065472	6.702808952	7.660353088	12.06505611	4.468539301	9.749540294	11.78069452	8.937078602	3.351404476	4.468539301	4.468539301	8.937078602	1.4895131	17.8741572	8.937078602	7.88565759	5.958052402	2.979026201	14.62431044	2.979026201	4.298847935	1.78741572	2.749870339	4.062308456	2.234269651	8.937078602	4.92893426	12.51191004	3.830176544	3.81926436	2.234269651	6.702808952
ACAT2	2.383220961	12.28848308	2.234269651	5.281000992	10.78988758	3.574831441	10.56200198	11.9161048	8.937078602	6.383627573	7.69963695	5.958052402	7.660353088	16.88896744	4.468539301	8.937078602	19.72320795	6.702808952	8.937078602	20.33185382	8.937078602	3.249846765	7.109039797	8.937078602	4.468539301	4.468539301	4.468539301	1.78741572	5.958052402	4.468539301	8.124616911	7.359947084	2.979026201	8.937078602	12.18692537	5.958052402	6.222016749	5.362247161	1.37493517	3.899816117	2.234269651	8.937078602	12.13276125	10.72449432	2.553451029	9.471775613	4.468539301	2.234269651
ACBD3	10.12868908	8.37851119	13.4056179	8.937078602	9.699999947	7.149662882	8.937078602	13.4056179	14.29932576	10.21380412	7.69963695	2.979026201	7.660353088	8.725966509	8.937078602	8.937078602	9.553428851	11.17134825	6.383627573	6.926235917	4.468539301	5.687231838	9.952655716	8.937078602	7.819943777	4.468539301	4.468539301	3.574831441	11.9161048	8.937078602	8.124616911	11.56563113	14.895131	2.979026201	7.31215522	8.937078602	16.29037112	10.72449432	13.06188411	15.92424915	6.702808952	8.937078602	16.08674148	8.937078602	11.49052963	16.49922204	8.937078602	6.702808952
ACBD4	4.766441921	2.234269651	2.234269651	3.249846765	1.852808979	3.574831441	2.437385073	2.234269651	5.362247161	1.915088272	1.78741572	2.979026201	3.830176544	2.603715813	4.468539301	8.937078602	1.540875621	2.234269651	2.553451029	1.675702238	4.468539301	2.437385073	2.031154228	8.937078602	2.234269651	4.468539301	8.937078602	1.78741572	1.4895131	4.468539301	8.937078602	3.154263036	2.979026201	2.979026201	4.062308456	2.979026201	3.28069974	1.78741572	2.062402754	2.924862088	2.234269651	8.937078602	3.195682652	1.78741572	2.553451029	3.437337924	2.234269651	2.234269651
ACBD5	3.574831441	2.792837063	6.702808952	6.499693529	6.539325807	1.78741572	5.687231838	2.234269651	3.574831441	1.915088272	4.53728606	2.979026201	2.553451029	5.207431627	4.468539301	8.937078602	6.163502484	2.234269651	7.660353088	5.697387609	4.468539301	4.874770147	5.07788557	8.937078602	5.585674127	4.468539301	4.468539301	3.574831441	5.958052402	4.468539301	2.437385073	8.937078602	2.979026201	2.979026201	2.437385073	2.979026201	4.185720358	3.574831441	5.499740678	3.899816117	4.468539301	8.937078602	3.845652005	7.149662882	6.383627573	4.048420222	6.702808952	2.234269651
ACBD6	3.574831441	3.351404476	2.234269651	4.468539301	6.212359516	5.362247161	4.062308456	2.979026201	5.362247161	3.830176544	5.087260128	5.958052402	5.106902059	3.659276278	8.937078602	8.937078602	5.238977112	4.468539301	6.383627573	3.909971889	4.468539301	3.249846765	3.249846765	8.937078602	4.468539301	4.468539301	8.937078602	7.149662882	4.468539301	4.468539301	4.062308456	4.731394554	2.979026201	2.979026201	3.249846765	11.9161048	5.882634017	7.149662882	4.812273094	9.912032632	2.234269651	8.937078602	5.633067725	8.937078602	3.830176544	6.339978838	2.234269651	2.234269651
ACBD7	1.19161048	2.792837063	2.234269651	3.249846765	1.198876398	1.78741572	1.624923382	0.74475655	1.78741572	3.191813787	2.337389788	2.979026201	1.276725515	1.759267441	4.468539301	8.937078602	1.232700497	2.234269651	2.553451029	1.563988755	4.468539301	3.249846765	1.624923382	8.937078602	11.17134825	4.468539301	4.468539301	5.362247161	1.4895131	4.468539301	8.124616911	1.051421012	11.9161048	2.979026201	2.437385073	2.979026201	3.846337626	1.78741572	4.124805509	1.462431044	2.234269651	8.937078602	1.895743946	1.78741572	2.553451029	2.44432919	2.234269651	4.468539301
ACCS	1.19161048	0.558567413	2.234269651	0.406230846	0.980898871	1.78741572	5.687231838	0.74475655	3.574831441	2.553451029	0.549974068	2.979026201	1.276725515	1.688896744	4.468539301	8.937078602	3.389926366	2.234269651	1.276725515	1.675702238	4.468539301	0.812461691	1.015577114	8.937078602	4.468539301	4.468539301	4.468539301	3.574831441	4.468539301	4.468539301	4.062308456	0.525710506	2.979026201	2.979026201	2.437385073	2.979026201	3.054444586	1.78741572	2.749870339	2.274892735	6.702808952	8.937078602	1.949908059	1.78741572	6.383627573	2.291558616	2.234269651	4.468539301
ACCSL	3.574831441	1.675702238	3.351404476	4.874770147	1.852808979	3.574831441	2.437385073	2.234269651	1.78741572	4.468539301	1.099948136	2.979026201	2.553451029	2.11112093	4.468539301	8.937078602	1.540875621	4.468539301	1.276725515	1.78741572	4.468539301	3.249846765	1.624923382	8.937078602	3.351404476	4.468539301	4.468539301	3.574831441	2.979026201	4.468539301	4.874770147	2.102842024	2.979026201	8.937078602	2.437385073	2.979026201	2.262551545	5.362247161	4.812273094	2.76236975	6.702808952	8.937078602	2.437385073	1.78741572	1.276725515	1.90963218	2.234269651	4.468539301
ACD	4.170636681	3.909971889	2.234269651	3.249846765	3.596629194	5.362247161	3.249846765	5.958052402	3.574831441	7.02199033	5.362247161	2.979026201	5.106902059	5.41854372	4.468539301	8.937078602	2.773576118	2.234269651	2.553451029	5.362247161	4.468539301	4.062308456	3.452962187	8.937078602	2.234269651	4.468539301	4.468539301	1.78741572	1.4895131	4.468539301	5.687231838	2.62855253	2.979026201	2.979026201	5.687231838	11.9161048	8.145185562	7.149662882	6.874675848	6.174708853	2.234269651	8.937078602	8.720422151	1.78741572	5.106902059	9.01346389	4.468539301	8.937078602
ACE	7.149662882	3.909971889	7.819943777	6.905924375	9.155056129	1.78741572	8.124616911	4.468539301	3.574831441	10.21380412	5.912221229	2.979026201	3.830176544	5.559285115	4.468539301	8.937078602	7.088027857	8.937078602	10.21380412	4.468539301	4.468539301	9.749540294	6.296578106	8.937078602	4.468539301	4.468539301	4.468539301	10.72449432	1.4895131	4.468539301	8.124616911	2.62855253	14.895131	2.979026201	3.249846765	5.958052402	8.371440716	10.72449432	4.124805509	6.337201191	4.468539301	8.937078602	5.037262485	5.362247161	3.830176544	5.881667114	8.937078602	11.17134825
ACE2	2.979026201	7.261376364	6.702808952	4.468539301	7.629213441	3.574831441	1.624923382	7.447565502	1.78741572	1.915088272	8.387104535	2.979026201	1.276725515	7.177811161	4.468539301	8.937078602	8.320728354	2.234269651	1.276725515	5.138820196	8.937078602	7.31215522	7.921501488	8.937078602	2.234269651	8.937078602	4.468539301	5.362247161	8.937078602	4.468539301	5.687231838	6.308526072	2.979026201	5.958052402	8.124616911	5.958052402	3.506954895	1.78741572	4.812273094	8.612093926	4.468539301	8.937078602	4.116472568	1.78741572	6.383627573	5.499740678	2.234269651	4.468539301
ACER1	2.979026201	0.558567413	1.117134825	1.218692537	0.762921344	1.78741572	1.624923382	0.74475655	1.78741572	1.276725515	0.549974068	2.979026201	1.276725515	1.055560465	4.468539301	8.937078602	0.616350248	2.234269651	1.276725515	0.89370786	4.468539301	2.437385073	1.015577114	8.937078602	4.468539301	4.468539301	4.468539301	10.72449432	1.4895131	4.468539301	2.437385073	0.525710506	2.979026201	2.979026201	1.624923382	2.979026201	1.131275772	7.149662882	1.37493517	2.112400397	2.234269651	8.937078602	1.462431044	1.78741572	1.276725515	1.145779308	4.468539301	2.234269651
ACER2	4.766441921	3.909971889	3.351404476	2.031154228	2.506741559	1.78741572	3.249846765	1.4895131	1.78741572	3.830176544	1.512428687	2.979026201	2.553451029	3.166681395	4.468539301	8.937078602	5.238977112	4.468539301	2.553451029	3.351404476	4.468539301	1.624923382	1.828038805	17.8741572	3.351404476	4.468539301	4.468539301	3.574831441	1.4895131	13.4056179	4.062308456	5.25710506	2.979026201	2.979026201	2.437385073	5.958052402	1.923168813	7.149662882	1.37493517	1.949908059	2.234269651	8.937078602	1.895743946	1.78741572	3.830176544	1.37493517	2.234269651	2.234269651
ACER3	2.979026201	2.234269651	5.585674127	3.249846765	1.525842688	1.78741572	2.437385073	0.74475655	5.362247161	2.553451029	1.37493517	5.958052402	6.383627573	1.548155348	4.468539301	8.937078602	2.15722587	4.468539301	2.553451029	1.899129203	4.468539301	1.624923382	1.624923382	8.937078602	1.117134825	4.468539301	4.468539301	3.574831441	2.979026201	4.468539301	5.687231838	1.051421012	2.979026201	2.979026201	2.437385073	2.979026201	1.696913659	1.78741572	2.062402754	3.412339103	2.234269651	8.937078602	1.78741572	1.78741572	2.553451029	2.138788042	2.234269651	2.234269651
ACHE	4.766441921	3.351404476	5.585674127	2.437385073	1.307865161	1.78741572	3.249846765	3.723782751	1.78741572	3.191813787	1.78741572	2.979026201	2.553451029	2.181491627	4.468539301	8.937078602	3.389926366	4.468539301	3.830176544	2.122556168	4.468539301	0.812461691	1.624923382	8.937078602	3.351404476	8.937078602	4.468539301	8.937078602	7.447565502	8.937078602	5.687231838	4.205684048	5.958052402	5.958052402	4.062308456	2.979026201	3.846337626	5.362247161	5.499740678	6.987170544	6.702808952	8.937078602	5.633067725	3.574831441	1.276725515	4.277576083	2.234269651	4.468539301
ACIN1	12.51191004	17.8741572	17.8741572	16.24923382	17.76516844	3.574831441	19.49908059	17.8741572	8.937078602	11.49052963	21.44898865	8.937078602	14.04398066	19.07045906	13.4056179	8.937078602	26.50306068	4.468539301	11.49052963	19.32643248	13.4056179	16.24923382	17.67104178	8.937078602	7.819943777	35.74831441	13.4056179	10.72449432	8.937078602	4.468539301	8.124616911	16.29702569	2.979026201	11.9161048	17.8741572	5.958052402	16.51662628	10.72449432	13.06188411	15.11178745	8.937078602	17.8741572	13.27020762	14.29932576	12.76725515	18.02692778	6.702808952	17.8741572
ACKR1	3.574831441	2.234269651	1.117134825	2.437385073	1.634831452	1.78741572	0.812461691	1.4895131	5.362247161	3.191813787	0.412480551	5.958052402	1.276725515	1.759267441	4.468539301	8.937078602	2.465400994	2.234269651	2.553451029	0.670280895	4.468539301	2.437385073	1.015577114	8.937078602	3.351404476	8.937078602	4.468539301	7.149662882	2.979026201	4.468539301	3.249846765	1.051421012	5.958052402	2.979026201	4.062308456	2.979026201	1.696913659	67.92179738	2.749870339	1.462431044	2.234269651	8.937078602	1.137446368	1.78741572	1.276725515	1.222164595	2.234269651	4.468539301
ACKR2	2.979026201	2.792837063	3.351404476	2.843615919	2.615730323	1.78741572	4.062308456	5.213295851	1.78741572	2.553451029	1.924909237	5.958052402	3.830176544	2.181491627	8.937078602	8.937078602	4.930801988	4.468539301	1.276725515	2.010842686	4.468539301	5.687231838	2.437385073	8.937078602	2.234269651	4.468539301	4.468539301	8.937078602	1.4895131	4.468539301	9.749540294	1.051421012	5.958052402	5.958052402	2.437385073	2.979026201	2.262551545	1.78741572	2.749870339	3.249846765	4.468539301	8.937078602	1.841579833	5.362247161	3.830176544	1.986017467	2.234269651	2.234269651
ACKR3	4.170636681	2.234269651	1.117134825	2.437385073	0.762921344	5.362247161	1.624923382	0.74475655	1.78741572	1.276725515	0.687467585	2.979026201	1.276725515	0.985189767	4.468539301	8.937078602	1.849050745	2.234269651	5.106902059	1.005421343	4.468539301	4.062308456	1.421807959	8.937078602	2.234269651	8.937078602	4.468539301	7.149662882	1.4895131	4.468539301	10.56200198	1.051421012	2.979026201	2.979026201	2.437385073	2.979026201	1.923168813	1.78741572	0.687467585	2.599877412	2.234269651	8.937078602	2.329056848	3.574831441	7.660353088	2.062402754	2.234269651	2.234269651
ACKR4	4.170636681	2.234269651	4.468539301	0.812461691	1.525842688	1.78741572	0.812461691	0.74475655	5.362247161	1.276725515	1.099948136	2.979026201	2.553451029	1.19630186	4.468539301	8.937078602	2.773576118	2.234269651	1.276725515	1.117134825	4.468539301	4.062308456	1.015577114	8.937078602	3.351404476	4.468539301	4.468539301	1.78741572	1.4895131	13.4056179	6.499693529	3.154263036	2.979026201	2.979026201	1.624923382	2.979026201	2.941317008	1.78741572	2.749870339	2.112400397	2.234269651	8.937078602	2.004072171	1.78741572	5.106902059	1.756861606	2.234269651	2.234269651
ACLY	16.08674148	35.74831441	14.52275273	12.99938706	25.9393257	8.937078602	18.6866189	41.70636681	16.08674148	10.85216687	25.43630064	5.958052402	21.70433375	36.87424557	8.937078602	8.937078602	39.75459102	4.468539301	15.32070618	42.2276964	17.8741572	17.8741572	20.71777312	8.937078602	7.819943777	8.937078602	17.8741572	10.72449432	14.895131	4.468539301	4.874770147	18.92557822	8.937078602	2.979026201	19.49908059	5.958052402	10.63399226	8.937078602	10.31201377	8.449601588	8.937078602	8.937078602	21.28649631	12.51191004	6.383627573	10.31201377	8.937078602	4.468539301
ACMSD	1.78741572	1.117134825	2.234269651	1.218692537	1.416853925	1.78741572	4.062308456	2.234269651	1.78741572	1.276725515	1.237441653	2.979026201	1.276725515	1.759267441	8.937078602	8.937078602	1.232700497	2.234269651	1.276725515	1.117134825	4.468539301	0.812461691	2.234269651	8.937078602	3.351404476	4.468539301	4.468539301	1.78741572	4.468539301	4.468539301	4.874770147	0.525710506	2.979026201	8.937078602	3.249846765	2.979026201	2.601934277	1.78741572	2.749870339	1.949908059	2.234269651	8.937078602	1.895743946	1.78741572	1.276725515	1.756861606	2.234269651	4.468539301
ACO1	2.979026201	8.937078602	2.234269651	4.874770147	5.667415699	8.937078602	2.437385073	5.213295851	7.149662882	6.383627573	5.499740678	2.979026201	7.660353088	4.855578138	4.468539301	8.937078602	3.698101491	6.702808952	3.830176544	3.016264028	4.468539301	4.062308456	4.874770147	8.937078602	10.05421343	13.4056179	4.468539301	5.362247161	5.958052402	4.468539301	7.31215522	3.679973542	5.958052402	5.958052402	9.749540294	14.895131	3.393827317	1.78741572	5.499740678	2.924862088	2.234269651	8.937078602	2.545713299	3.574831441	3.830176544	2.367943903	4.468539301	4.468539301
ACO2	9.532883843	17.31558979	6.702808952	12.59315621	22.45168527	12.51191004	14.62431044	15.63988755	17.8741572	10.21380412	24.3363525	17.8741572	19.15088272	30.40014139	8.937078602	8.937078602	23.42130944	13.4056179	8.937078602	24.35353919	4.468539301	13.81184875	31.68600595	8.937078602	8.937078602	22.34269651	4.468539301	3.574831441	19.36367031	8.937078602	7.31215522	12.09134164	11.9161048	5.958052402	10.56200198	2.979026201	14.9328402	10.72449432	8.937078602	24.37385073	2.234269651	26.81123581	14.08266931	7.149662882	6.383627573	17.72138663	6.702808952	8.937078602
ACOD1	4.170636681	1.117134825	3.351404476	1.624923382	1.852808979	1.78741572	3.249846765	2.234269651	1.78741572	2.553451029	2.199896271	8.937078602	3.830176544	1.407413953	4.468539301	8.937078602	1.540875621	2.234269651	1.276725515	1.34056179	8.937078602	6.499693529	1.421807959	8.937078602	5.585674127	8.937078602	8.937078602	7.149662882	1.4895131	4.468539301	5.687231838	2.62855253	5.958052402	2.979026201	0.812461691	2.979026201	1.24440335	1.78741572	4.124805509	3.249846765	4.468539301	8.937078602	1.949908059	3.574831441	1.276725515	3.81926436	4.468539301	6.702808952
ACOT1	7.149662882	5.027106714	7.819943777	3.65607761	3.596629194	5.362247161	7.31215522	8.192322052	16.08674148	8.937078602	5.774727712	2.979026201	2.553451029	4.714836743	8.937078602	8.937078602	6.163502484	11.17134825	6.383627573	4.245112336	8.937078602	0.812461691	3.859193033	8.937078602	4.468539301	4.468539301	8.937078602	1.78741572	2.979026201	4.468539301	4.062308456	5.782815566	2.979026201	2.979026201	4.062308456	2.979026201	2.941317008	8.937078602	6.874675848	4.224800794	11.17134825	8.937078602	4.008144343	5.362247161	11.49052963	4.048420222	2.234269651	4.468539301
ACOT11	6.553857642	4.468539301	6.702808952	4.874770147	6.103370753	1.78741572	8.124616911	5.958052402	1.78741572	3.191813787	4.399792543	2.979026201	1.276725515	6.966699068	4.468539301	8.937078602	4.006276615	2.234269651	5.106902059	5.473960644	4.468539301	4.062308456	6.499693529	8.937078602	2.234269651	8.937078602	4.468539301	1.78741572	10.4265917	13.4056179	4.874770147	8.411368096	2.979026201	5.958052402	14.62431044	2.979026201	5.656378862	3.574831441	4.124805509	3.737323779	6.702808952	8.937078602	4.116472568	3.574831441	10.21380412	5.499740678	2.234269651	11.17134825
ACOT12	1.19161048	0.558567413	1.117134825	2.437385073	0.762921344	1.78741572	1.624923382	2.234269651	1.78741572	4.468539301	0.549974068	2.979026201	1.276725515	1.900008837	4.468539301	8.937078602	0.616350248	2.234269651	1.276725515	0.89370786	4.468539301	1.624923382	0.812461691	8.937078602	5.585674127	13.4056179	4.468539301	1.78741572	1.4895131	4.468539301	4.874770147	0.525710506	2.979026201	2.979026201	2.437385073	2.979026201	1.018148195	1.78741572	0.687467585	1.137446368	2.234269651	8.937078602	0.704133466	1.78741572	2.553451029	1.222164595	2.234269651	4.468539301
ACOT13	5.362247161	2.792837063	5.585674127	4.874770147	7.956179731	3.574831441	5.687231838	6.702808952	10.72449432	8.937078602	7.287156399	2.979026201	3.830176544	12.59635488	4.468539301	8.937078602	11.4024796	4.468539301	3.830176544	11.5064887	4.468539301	4.062308456	13.81184875	17.8741572	4.468539301	4.468539301	8.937078602	5.362247161	5.958052402	4.468539301	4.062308456	6.834236578	5.958052402	11.9161048	8.124616911	5.958052402	4.638230667	3.574831441	6.874675848	4.387293132	2.234269651	17.8741572	6.283037078	10.72449432	14.04398066	5.19419953	11.17134825	15.63988755
ACOT2	8.937078602	8.37851119	11.17134825	6.905924375	5.122471882	3.574831441	4.874770147	6.702808952	7.149662882	5.745264816	4.812273094	11.9161048	1.276725515	7.459293952	8.937078602	8.937078602	5.85532736	4.468539301	5.106902059	4.245112336	13.4056179	6.499693529	6.296578106	8.937078602	4.468539301	17.8741572	4.468539301	3.574831441	5.958052402	13.4056179	7.31215522	6.308526072	8.937078602	5.958052402	10.56200198	8.937078602	3.167572163	3.574831441	5.499740678	5.037262485	2.234269651	8.937078602	4.170636681	10.72449432	7.660353088	3.81926436	6.702808952	4.468539301
ACOT4	2.979026201	1.675702238	5.585674127	3.65607761	3.705617957	5.362247161	4.874770147	4.468539301	3.574831441	2.553451029	2.474883305	8.937078602	1.276725515	2.533345116	4.468539301	8.937078602	3.698101491	4.468539301	3.830176544	2.010842686	4.468539301	4.062308456	3.249846765	8.937078602	4.468539301	13.4056179	4.468539301	12.51191004	2.979026201	13.4056179	8.124616911	3.154263036	8.937078602	8.937078602	3.249846765	2.979026201	2.375679122	1.78741572	4.812273094	3.087354426	4.468539301	8.937078602	2.383220961	5.362247161	1.276725515	2.673485052	2.234269651	2.234269651
ACOT6	4.170636681	4.468539301	1.117134825	3.249846765	1.634831452	1.78741572	0.812461691	1.4895131	5.362247161	1.915088272	2.337389788	2.979026201	1.276725515	1.970379534	4.468539301	8.937078602	1.540875621	6.702808952	2.553451029	2.569410098	4.468539301	3.249846765	2.640500496	8.937078602	8.937078602	4.468539301	4.468539301	3.574831441	1.4895131	4.468539301	5.687231838	0.525710506	5.958052402	14.895131	2.437385073	5.958052402	2.149423968	7.149662882	4.812273094	3.412339103	2.234269651	8.937078602	2.16656451	7.149662882	2.553451029	2.902640914	2.234269651	6.702808952
ACOT7	7.745468122	9.495646015	3.351404476	4.062308456	7.411235914	10.72449432	5.687231838	7.447565502	8.937078602	3.191813787	8.249611018	5.958052402	5.106902059	9.218561393	13.4056179	8.937078602	12.01882984	6.702808952	7.660353088	9.383932533	4.468539301	5.687231838	9.749540294	8.937078602	3.351404476	4.468539301	4.468539301	5.362247161	7.447565502	4.468539301	4.062308456	6.308526072	2.979026201	8.937078602	9.749540294	5.958052402	6.448271903	3.574831441	6.874675848	5.5247395	4.468539301	8.937078602	6.499693529	3.574831441	5.106902059	7.027446422	2.234269651	2.234269651
ACOT8	7.745468122	3.351404476	4.468539301	4.468539301	3.814606721	5.362247161	4.062308456	2.979026201	5.362247161	8.937078602	7.424649916	5.958052402	1.276725515	5.066690231	4.468539301	8.937078602	4.314451739	4.468539301	3.830176544	3.463117958	4.468539301	7.31215522	4.671654724	8.937078602	5.585674127	4.468539301	4.468539301	1.78741572	5.958052402	8.937078602	6.499693529	4.731394554	5.958052402	2.979026201	8.937078602	8.937078602	7.692675253	7.149662882	4.812273094	3.087354426	8.937078602	8.937078602	4.983098372	7.149662882	11.49052963	5.423355391	4.468539301	13.4056179
ACOT9	4.170636681	5.027106714	4.468539301	3.249846765	3.596629194	3.574831441	6.499693529	5.213295851	1.78741572	4.468539301	3.16235089	2.979026201	6.383627573	3.800017673	17.8741572	8.937078602	4.314451739	2.234269651	7.660353088	3.127977511	4.468539301	5.687231838	4.671654724	8.937078602	2.234269651	4.468539301	4.468539301	1.78741572	4.468539301	4.468539301	8.937078602	4.205684048	5.958052402	2.979026201	3.249846765	5.958052402	5.882634017	3.574831441	4.812273094	4.54978547	2.234269651	8.937078602	5.470575387	16.08674148	6.383627573	5.19419953	4.468539301	2.234269651
ACOX1	7.745468122	4.468539301	5.585674127	8.530847757	6.866292097	14.29932576	8.124616911	6.702808952	10.72449432	4.468539301	6.737182331	5.958052402	11.49052963	4.996319534	4.468539301	8.937078602	4.930801988	8.937078602	3.830176544	5.473960644	4.468539301	1.624923382	9.749540294	8.937078602	8.937078602	4.468539301	8.937078602	1.78741572	8.937078602	8.937078602	5.687231838	7.359947084	8.937078602	5.958052402	4.874770147	11.9161048	27.49000127	5.362247161	11.68694894	29.08612854	8.937078602	8.937078602	21.77397332	7.149662882	3.830176544	18.79078065	2.234269651	4.468539301
ACOX2	2.979026201	3.909971889	5.585674127	4.062308456	3.705617957	3.574831441	6.499693529	5.213295851	5.362247161	3.191813787	3.16235089	5.958052402	1.276725515	4.785207441	4.468539301	8.937078602	3.698101491	2.234269651	6.383627573	3.239690993	4.468539301	2.437385073	5.484116415	8.937078602	2.234269651	4.468539301	8.937078602	8.937078602	5.958052402	13.4056179	7.31215522	3.154263036	5.958052402	2.979026201	6.499693529	5.958052402	1.810041236	1.78741572	2.749870339	1.949908059	6.702808952	8.937078602	1.841579833	1.78741572	3.830176544	2.062402754	2.234269651	8.937078602
ACOX3	7.149662882	3.909971889	2.234269651	5.281000992	4.032584247	8.937078602	2.437385073	2.234269651	3.574831441	7.660353088	4.262299026	2.979026201	6.383627573	3.518534883	4.468539301	8.937078602	4.930801988	4.468539301	6.383627573	4.021685371	4.468539301	4.062308456	4.265423878	8.937078602	5.585674127	8.937078602	4.468539301	7.149662882	11.9161048	8.937078602	8.124616911	5.25710506	2.979026201	8.937078602	4.874770147	2.979026201	2.149423968	7.149662882	6.874675848	2.924862088	4.468539301	8.937078602	3.683159666	3.574831441	5.106902059	2.902640914	8.937078602	2.234269651
ACOXL	1.78741572	1.117134825	2.234269651	0.406230846	1.307865161	3.574831441	1.624923382	0.74475655	5.362247161	1.915088272	1.37493517	5.958052402	2.553451029	1.477784651	4.468539301	8.937078602	2.15722587	2.234269651	2.553451029	1.899129203	4.468539301	0.812461691	1.421807959	8.937078602	4.468539301	4.468539301	4.468539301	1.78741572	1.4895131	4.468539301	7.31215522	2.102842024	2.979026201	2.979026201	3.249846765	2.979026201	1.923168813	1.78741572	2.749870339	3.412339103	2.234269651	8.937078602	2.16656451	1.78741572	6.383627573	1.451320457	2.234269651	2.234269651
ACP1	13.10771528	25.69410098	6.702808952	14.21807959	23.43258414	8.937078602	12.18692537	17.8741572	10.72449432	15.95906893	22.96141733	17.8741572	21.70433375	22.80010604	13.4056179	8.937078602	24.96218506	11.17134825	20.42760823	23.0129774	8.937078602	24.37385073	16.65546467	8.937078602	10.05421343	4.468539301	4.468539301	10.72449432	19.36367031	8.937078602	17.06169551	15.77131518	8.937078602	2.979026201	20.31154228	5.958052402	19.9104536	5.362247161	11.68694894	19.33658825	15.63988755	8.937078602	21.77397332	14.29932576	11.49052963	18.94355123	20.10842686	8.937078602
ACP2	7.745468122	0.558567413	2.234269651	3.249846765	3.596629194	1.78741572	6.499693529	1.4895131	3.574831441	4.468539301	3.712324958	2.979026201	8.937078602	2.885198604	4.468539301	8.937078602	2.773576118	2.234269651	1.276725515	3.127977511	4.468539301	4.874770147	2.031154228	8.937078602	1.117134825	4.468539301	4.468539301	3.574831441	2.979026201	17.8741572	1.624923382	3.154263036	11.9161048	2.979026201	3.249846765	2.979026201	2.715061854	1.78741572	3.437337924	2.437385073	4.468539301	8.937078602	2.708205637	5.362247161	3.830176544	2.902640914	4.468539301	2.234269651
ACP3	3.574831441	2.792837063	3.351404476	3.65607761	2.615730323	1.78741572	0.812461691	1.4895131	1.78741572	1.276725515	1.924909237	2.979026201	1.276725515	1.125931163	4.468539301	8.937078602	3.081751242	2.234269651	1.276725515	1.899129203	4.468539301	2.437385073	3.249846765	8.937078602	3.351404476	8.937078602	4.468539301	3.574831441	5.958052402	4.468539301	9.749540294	4.205684048	5.958052402	2.979026201	4.062308456	5.958052402	9.615844066	1.78741572	4.812273094	5.849724176	2.234269651	8.937078602	8.449601588	3.574831441	2.553451029	8.555152166	4.468539301	2.234269651
ACP4	1.19161048	0.558567413	4.468539301	1.218692537	1.307865161	1.78741572	1.624923382	0.74475655	3.574831441	1.915088272	1.237441653	2.979026201	1.276725515	0.492594884	4.468539301	8.937078602	0.924525373	2.234269651	1.276725515	1.452275273	4.468539301	2.437385073	1.828038805	8.937078602	2.234269651	8.937078602	4.468539301	3.574831441	1.4895131	4.468539301	8.124616911	1.577131518	5.958052402	2.979026201	2.437385073	5.958052402	1.470658504	3.574831441	4.124805509	1.462431044	2.234269651	8.937078602	1.679087495	1.78741572	3.830176544	1.222164595	2.234269651	4.468539301
ACP5	34.55670393	3.909971889	14.52275273	21.53023481	2.070786505	7.149662882	31.68600595	3.723782751	1.78741572	38.9401282	2.612376822	14.895131	14.04398066	2.251862325	13.4056179	8.937078602	5.547152236	8.937078602	11.49052963	2.122556168	4.468539301	24.37385073	2.437385073	17.8741572	23.45983133	4.468539301	4.468539301	21.44898865	2.979026201	4.468539301	6.499693529	3.154263036	5.958052402	11.9161048	0.812461691	2.979026201	3.393827317	33.96089869	18.56162479	2.924862088	2.234269651	17.8741572	4.387293132	37.53573013	11.49052963	3.590108498	17.8741572	2.234269651
ACP6	5.958052402	8.937078602	5.585674127	2.031154228	4.795505592	1.78741572	4.874770147	3.723782751	3.574831441	5.106902059	8.387104535	5.958052402	3.830176544	7.740776742	4.468539301	8.937078602	7.396202981	2.234269651	1.276725515	5.809101092	4.468539301	2.437385073	4.062308456	8.937078602	5.585674127	4.468539301	4.468539301	10.72449432	1.4895131	8.937078602	7.31215522	6.834236578	5.958052402	2.979026201	3.249846765	8.937078602	5.76950644	7.149662882	1.37493517	7.474647558	2.234269651	8.937078602	5.470575387	1.78741572	1.276725515	5.805281827	4.468539301	2.234269651
ACP7	4.170636681	1.117134825	2.234269651	2.031154228	1.198876398	1.78741572	1.624923382	0.74475655	1.78741572	0.638362757	1.099948136	2.979026201	1.276725515	0.774077674	4.468539301	8.937078602	0.308175124	2.234269651	1.276725515	0.558567413	4.468539301	4.062308456	1.421807959	8.937078602	1.117134825	4.468539301	4.468539301	1.78741572	1.4895131	4.468539301	3.249846765	1.051421012	2.979026201	2.979026201	0.812461691	2.979026201	2.03629639	3.574831441	2.749870339	1.78741572	8.937078602	8.937078602	1.083282255	1.78741572	2.553451029	1.145779308	2.234269651	6.702808952
ACR	0.59580524	2.234269651	2.234269651	3.65607761	3.378651667	1.78741572	4.874770147	2.234269651	3.574831441	4.468539301	3.16235089	2.979026201	2.553451029	4.081500464	4.468539301	8.937078602	3.389926366	6.702808952	5.106902059	2.681123581	4.468539301	1.624923382	3.452962187	8.937078602	4.468539301	8.937078602	4.468539301	5.362247161	1.4895131	4.468539301	7.31215522	2.102842024	5.958052402	5.958052402	4.062308456	2.979026201	2.828189431	5.362247161	2.749870339	2.437385073	2.234269651	17.8741572	2.599877412	1.78741572	3.830176544	2.215173329	4.468539301	2.234269651
ACRBP	1.78741572	1.117134825	5.585674127	0.812461691	2.724719086	1.78741572	1.624923382	2.234269651	1.78741572	1.276725515	1.512428687	2.979026201	1.276725515	1.19630186	4.468539301	8.937078602	1.232700497	2.234269651	1.276725515	1.675702238	4.468539301	4.062308456	1.421807959	8.937078602	1.117134825	4.468539301	4.468539301	3.574831441	1.4895131	4.468539301	8.124616911	0.525710506	2.979026201	2.979026201	2.437385073	2.979026201	1.810041236	3.574831441	6.187208263	1.949908059	2.234269651	8.937078602	1.245774593	3.574831441	1.276725515	1.833246893	2.234269651	4.468539301
ACRV1	2.979026201	1.675702238	4.468539301	2.031154228	1.525842688	1.78741572	2.437385073	0.74475655	10.72449432	1.915088272	1.78741572	2.979026201	1.276725515	1.337043255	4.468539301	8.937078602	1.540875621	2.234269651	1.276725515	1.34056179	4.468539301	2.437385073	2.640500496	8.937078602	3.351404476	4.468539301	4.468539301	1.78741572	1.4895131	4.468539301	6.499693529	1.051421012	2.979026201	8.937078602	1.624923382	2.979026201	1.131275772	1.78741572	1.37493517	2.274892735	2.234269651	8.937078602	2.004072171	1.78741572	1.276725515	1.604091031	2.234269651	4.468539301
ACSBG1	3.574831441	2.234269651	1.117134825	1.624923382	0.762921344	1.78741572	3.249846765	0.74475655	1.78741572	3.191813787	0.824961102	5.958052402	1.276725515	1.477784651	4.468539301	8.937078602	1.540875621	4.468539301	1.276725515	1.675702238	4.468539301	4.874770147	2.234269651	8.937078602	2.234269651	4.468539301	4.468539301	1.78741572	1.4895131	8.937078602	12.99938706	2.102842024	5.958052402	2.979026201	0.812461691	5.958052402	0.678765463	3.574831441	2.062402754	0.812461691	2.234269651	8.937078602	1.895743946	1.78741572	1.276725515	1.145779308	2.234269651	2.234269651
ACSBG2	4.766441921	3.909971889	7.819943777	2.437385073	1.089887634	1.78741572	5.687231838	0.74475655	3.574831441	1.915088272	0.687467585	2.979026201	1.276725515	1.829638139	4.468539301	8.937078602	2.465400994	2.234269651	1.276725515	1.675702238	4.468539301	2.437385073	2.031154228	8.937078602	1.117134825	4.468539301	4.468539301	3.574831441	1.4895131	4.468539301	4.062308456	1.051421012	2.979026201	2.979026201	3.249846765	8.937078602	1.357530927	7.149662882	0.687467585	1.137446368	2.234269651	8.937078602	1.245774593	7.149662882	2.553451029	2.367943903	2.234269651	2.234269651
ACSF2	22.04479389	20.10842686	16.75702238	25.99877412	27.1382021	19.66157293	19.49908059	20.10842686	26.81123581	19.15088272	21.03650809	11.9161048	14.04398066	28.64087395	13.4056179	8.937078602	32.35838804	13.4056179	24.25778478	25.91752795	4.468539301	22.74892735	24.983197	8.937078602	27.92837063	44.68539301	13.4056179	17.8741572	11.9161048	13.4056179	12.18692537	24.18268328	20.85318341	14.895131	25.18631242	20.85318341	22.17300514	16.08674148	16.49922204	23.72388138	15.63988755	8.937078602	23.29056848	25.02382009	16.59743169	25.58907121	17.8741572	20.10842686
ACSF3	4.170636681	7.261376364	7.819943777	4.468539301	6.539325807	7.149662882	5.687231838	8.937078602	7.149662882	5.745264816	7.562143433	2.979026201	5.106902059	5.840767906	4.468539301	8.937078602	5.547152236	2.234269651	1.276725515	4.133398854	4.468539301	2.437385073	4.062308456	8.937078602	7.819943777	4.468539301	4.468539301	8.937078602	5.958052402	8.937078602	8.124616911	6.834236578	2.979026201	2.979026201	3.249846765	5.958052402	2.828189431	3.574831441	3.437337924	1.949908059	2.234269651	8.937078602	3.141518539	3.574831441	3.830176544	2.597099765	2.234269651	4.468539301
ACSL1	8.341273362	5.027106714	4.468539301	8.937078602	9.80898871	12.51191004	12.99938706	11.9161048	8.937078602	10.85216687	8.524598052	2.979026201	3.830176544	8.725966509	4.468539301	8.937078602	11.09430447	8.937078602	5.106902059	7.819943777	4.468539301	11.37446368	3.65607761	8.937078602	7.819943777	4.468539301	4.468539301	5.362247161	4.468539301	4.468539301	8.937078602	5.782815566	8.937078602	8.937078602	7.31215522	2.979026201	3.054444586	7.149662882	8.249611018	3.412339103	11.17134825	8.937078602	2.545713299	16.08674148	10.21380412	3.360952637	4.468539301	6.702808952
ACSL3	5.958052402	10.61278084	2.234269651	5.687231838	8.828089839	3.574831441	5.687231838	14.15037445	1.78741572	2.553451029	9.624546187	2.979026201	3.830176544	10.13338046	4.468539301	8.937078602	11.4024796	2.234269651	5.106902059	9.27221905	8.937078602	5.687231838	10.15577114	8.937078602	3.351404476	8.937078602	4.468539301	3.574831441	7.447565502	8.937078602	2.437385073	6.834236578	2.979026201	5.958052402	11.37446368	5.958052402	11.53901288	1.78741572	6.874675848	7.149662882	8.937078602	8.937078602	10.1828532	10.72449432	7.660353088	11.9161048	4.468539301	6.702808952
ACSL4	14.29932576	8.937078602	8.937078602	13.4056179	10.46292129	17.8741572	18.6866189	14.895131	14.29932576	12.76725515	7.424649916	5.958052402	10.21380412	11.68153581	22.34269651	8.937078602	11.09430447	26.81123581	14.04398066	10.61278084	4.468539301	16.24923382	7.718386066	8.937078602	15.63988755	4.468539301	17.8741572	12.51191004	4.468539301	13.4056179	6.499693529	4.731394554	17.8741572	2.979026201	7.31215522	8.937078602	2.715061854	14.29932576	11.68694894	2.76236975	4.468539301	8.937078602	2.329056848	16.08674148	8.937078602	3.360952637	13.4056179	8.937078602
ACSL5	4.766441921	12.28848308	5.585674127	8.937078602	14.82247183	5.362247161	8.937078602	20.85318341	5.362247161	5.745264816	17.46167665	2.979026201	15.32070618	17.8741572	4.468539301	8.937078602	21.5722587	2.234269651	8.937078602	16.53359541	4.468539301	9.749540294	19.29596516	8.937078602	11.17134825	22.34269651	4.468539301	16.08674148	26.81123581	8.937078602	9.749540294	21.55413075	8.937078602	2.979026201	19.49908059	5.958052402	5.882634017	3.574831441	6.187208263	2.924862088	4.468539301	8.937078602	3.95398023	12.51191004	1.276725515	6.26359355	2.234269651	4.468539301
ACSL6	1.78741572	0.558567413	2.234269651	1.624923382	1.525842688	1.78741572	1.624923382	0.74475655	1.78741572	0.638362757	0.549974068	2.979026201	1.276725515	1.125931163	4.468539301	8.937078602	0.924525373	2.234269651	1.276725515	2.904550546	4.468539301	4.062308456	1.218692537	8.937078602	3.351404476	4.468539301	4.468539301	3.574831441	2.979026201	4.468539301	8.937078602	5.25710506	2.979026201	2.979026201	2.437385073	2.979026201	1.131275772	3.574831441	0.687467585	2.112400397	2.234269651	8.937078602	1.299938706	1.78741572	5.106902059	1.451320457	2.234269651	2.234269651
ACSM1	1.78741572	0.558567413	2.234269651	1.218692537	0.544943817	1.78741572	0.812461691	1.4895131	1.78741572	1.276725515	0.962454619	2.979026201	2.553451029	1.548155348	4.468539301	8.937078602	1.849050745	4.468539301	2.553451029	1.452275273	4.468539301	2.437385073	1.421807959	8.937078602	3.351404476	4.468539301	4.468539301	3.574831441	1.4895131	4.468539301	6.499693529	0.525710506	5.958052402	2.979026201	1.624923382	8.937078602	1.583786081	7.149662882	2.749870339	2.112400397	6.702808952	8.937078602	2.274892735	1.78741572	5.106902059	1.756861606	2.234269651	2.234269651
ACSM2A	1.78741572	1.675702238	2.234269651	1.624923382	0.544943817	1.78741572	0.812461691	2.234269651	1.78741572	1.276725515	0.137493517	2.979026201	1.276725515	1.266672558	8.937078602	8.937078602	0.924525373	2.234269651	1.276725515	1.228848308	4.468539301	0.812461691	0.812461691	8.937078602	2.234269651	4.468539301	4.468539301	1.78741572	1.4895131	4.468539301	8.124616911	0.525710506	2.979026201	8.937078602	0.812461691	8.937078602	1.018148195	1.78741572	2.749870339	2.112400397	2.234269651	8.937078602	1.245774593	3.574831441	1.276725515	1.986017467	4.468539301	2.234269651
ACSM2B	2.979026201	2.234269651	1.117134825	4.062308456	1.089887634	3.574831441	0.812461691	3.723782751	3.574831441	1.276725515	1.649922204	2.979026201	1.276725515	1.618526046	4.468539301	8.937078602	0.924525373	2.234269651	3.830176544	0.781994378	4.468539301	1.624923382	2.234269651	8.937078602	6.702808952	4.468539301	4.468539301	7.149662882	1.4895131	4.468539301	4.062308456	2.102842024	2.979026201	5.958052402	2.437385073	2.979026201	1.470658504	1.78741572	2.062402754	3.249846765	4.468539301	8.937078602	1.733251608	5.362247161	3.830176544	3.437337924	2.234269651	2.234269651
ACSM3	4.766441921	1.117134825	4.468539301	2.031154228	2.615730323	3.574831441	3.249846765	2.234269651	5.362247161	3.191813787	2.749870339	2.979026201	2.553451029	3.025939999	4.468539301	8.937078602	2.465400994	2.234269651	6.383627573	2.122556168	4.468539301	4.874770147	3.046731342	8.937078602	1.117134825	4.468539301	4.468539301	1.78741572	1.4895131	4.468539301	4.874770147	6.308526072	2.979026201	2.979026201	4.062308456	2.979026201	2.941317008	3.574831441	2.749870339	3.249846765	6.702808952	8.937078602	2.76236975	8.937078602	1.276725515	2.520714478	2.234269651	2.234269651
ACSM4	7.149662882	2.792837063	4.468539301	2.843615919	1.307865161	1.78741572	2.437385073	1.4895131	1.78741572	1.915088272	1.237441653	2.979026201	1.276725515	2.674086511	13.4056179	8.937078602	1.540875621	2.234269651	1.276725515	1.117134825	4.468539301	4.062308456	1.218692537	8.937078602	3.351404476	4.468539301	4.468539301	3.574831441	1.4895131	4.468539301	6.499693529	3.679973542	2.979026201	8.937078602	3.249846765	2.979026201	1.696913659	3.574831441	4.812273094	1.624923382	6.702808952	8.937078602	2.545713299	5.362247161	3.830176544	2.44432919	2.234269651	2.234269651
ACSM5	4.766441921	2.792837063	5.585674127	4.468539301	2.288764032	1.78741572	2.437385073	5.213295851	3.574831441	3.191813787	1.78741572	2.979026201	3.830176544	3.096310697	4.468539301	8.937078602	3.389926366	4.468539301	2.553451029	3.574831441	4.468539301	8.937078602	3.452962187	8.937078602	4.468539301	8.937078602	8.937078602	3.574831441	4.468539301	4.468539301	5.687231838	3.679973542	2.979026201	2.979026201	4.874770147	5.958052402	2.488806699	1.78741572	3.437337924	4.712277809	4.468539301	8.937078602	5.091426598	5.362247161	3.830176544	2.291558616	6.702808952	4.468539301
ACSM6	3.574831441	1.117134825	4.468539301	2.031154228	1.198876398	1.78741572	0.812461691	1.4895131	1.78741572	1.276725515	1.649922204	2.979026201	1.276725515	1.688896744	4.468539301	8.937078602	1.849050745	2.234269651	1.276725515	1.452275273	4.468539301	0.812461691	1.015577114	8.937078602	1.117134825	8.937078602	4.468539301	3.574831441	1.4895131	4.468539301	3.249846765	1.577131518	11.9161048	8.937078602	1.624923382	2.979026201	1.470658504	3.574831441	5.499740678	1.78741572	2.234269651	8.937078602	1.137446368	3.574831441	1.276725515	1.680476318	2.234269651	2.234269651
ACSS1	5.958052402	2.792837063	2.234269651	5.281000992	7.738202205	1.78741572	5.687231838	2.979026201	1.78741572	8.298715845	12.23692301	8.937078602	2.553451029	4.362983255	4.468539301	8.937078602	3.389926366	6.702808952	6.383627573	3.686544923	4.468539301	4.874770147	4.265423878	8.937078602	10.05421343	4.468539301	4.468539301	1.78741572	4.468539301	4.468539301	7.31215522	2.102842024	2.979026201	2.979026201	4.062308456	2.979026201	9.955226798	7.149662882	10.31201377	10.23701731	4.468539301	8.937078602	8.88291449	12.51191004	6.383627573	9.700931474	6.702808952	6.702808952
ACSS2	7.745468122	38.54115147	4.468539301	7.718386066	21.14382011	1.78741572	13.81184875	48.40917576	5.362247161	11.49052963	22.41144326	2.979026201	12.76725515	22.65936465	4.468539301	8.937078602	19.72320795	8.937078602	12.76725515	14.85789318	4.468539301	7.31215522	19.09284974	8.937078602	1.117134825	13.4056179	4.468539301	7.149662882	11.9161048	4.468539301	7.31215522	18.39986771	2.979026201	2.979026201	17.8741572	2.979026201	12.89654381	10.72449432	2.749870339	8.937078602	2.234269651	8.937078602	14.13683343	8.937078602	5.106902059	9.853702049	4.468539301	2.234269651
ACSS3	2.979026201	1.117134825	1.117134825	2.843615919	1.198876398	3.574831441	3.249846765	0.74475655	3.574831441	1.915088272	0.962454619	2.979026201	1.276725515	1.477784651	4.468539301	8.937078602	2.465400994	2.234269651	3.830176544	1.452275273	4.468539301	4.874770147	1.421807959	8.937078602	2.234269651	4.468539301	4.468539301	3.574831441	1.4895131	4.468539301	9.749540294	2.102842024	2.979026201	5.958052402	1.624923382	5.958052402	2.149423968	3.574831441	6.874675848	2.274892735	4.468539301	8.937078602	1.841579833	3.574831441	5.106902059	1.986017467	2.234269651	2.234269651
ACTA1	3.574831441	1.117134825	2.234269651	1.218692537	2.070786505	5.362247161	3.249846765	1.4895131	3.574831441	1.915088272	1.237441653	2.979026201	2.553451029	1.688896744	4.468539301	8.937078602	1.849050745	2.234269651	1.276725515	1.228848308	4.468539301	1.624923382	1.624923382	8.937078602	3.351404476	4.468539301	4.468539301	1.78741572	1.4895131	4.468539301	11.37446368	2.102842024	5.958052402	2.979026201	2.437385073	2.979026201	1.583786081	1.78741572	2.062402754	2.76236975	2.234269651	8.937078602	2.383220961	5.362247161	1.276725515	0.993008734	6.702808952	2.234269651
ACTA2	32.76928821	4.468539301	150.8132014	27.21746665	1.852808979	214.4898865	44.68539301	3.723782751	268.1123581	39.57849095	2.062402754	268.1123581	29.36468684	2.603715813	294.9235939	8.937078602	3.081751242	274.815167	49.79229507	1.675702238	214.4898865	11.37446368	2.234269651	26.81123581	20.10842686	13.4056179	120.6505611	42.89797729	7.447565502	169.8044934	16.24923382	10.51421012	157.8883886	44.68539301	7.31215522	128.0981266	4.864485822	28.59865153	118.9318922	3.574831441	6.702808952	44.68539301	4.062308456	25.02382009	159.5906893	4.430346658	24.57696616	154.1646059
ACTBL2	3.574831441	2.234269651	4.468539301	3.249846765	1.852808979	5.362247161	4.062308456	0.74475655	1.78741572	4.468539301	1.512428687	5.958052402	1.276725515	1.618526046	4.468539301	8.937078602	1.540875621	2.234269651	2.553451029	1.452275273	4.468539301	4.062308456	1.421807959	8.937078602	1.117134825	4.468539301	4.468539301	1.78741572	1.4895131	4.468539301	5.687231838	2.62855253	5.958052402	8.937078602	4.062308456	5.958052402	1.923168813	5.362247161	3.437337924	2.599877412	2.234269651	8.937078602	1.949908059	3.574831441	2.553451029	1.986017467	4.468539301	2.234269651
ACTC1	3.574831441	1.117134825	4.468539301	3.65607761	1.416853925	3.574831441	1.624923382	2.234269651	3.574831441	4.468539301	2.062402754	5.958052402	7.660353088	2.744457209	17.8741572	8.937078602	2.15722587	4.468539301	1.276725515	1.228848308	4.468539301	0.812461691	3.046731342	8.937078602	3.351404476	4.468539301	4.468539301	7.149662882	1.4895131	13.4056179	8.937078602	2.62855253	2.979026201	2.979026201	3.249846765	2.979026201	2.601934277	1.78741572	4.124805509	2.112400397	2.234269651	8.937078602	2.599877412	3.574831441	2.553451029	1.680476318	2.234269651	6.702808952
ACTG2	16.68254672	1.675702238	68.14522434	25.18631242	2.288764032	355.6957284	12.99938706	3.723782751	126.9065162	18.51251996	2.062402754	274.0704105	26.81123581	1.900008837	214.4898865	8.937078602	3.081751242	192.14719	17.8741572	1.78741572	142.9932576	6.499693529	1.421807959	26.81123581	10.05421343	4.468539301	58.09101092	14.29932576	2.979026201	13.4056179	13.81184875	3.154263036	101.2868908	17.8741572	3.249846765	89.37078602	2.828189431	5.362247161	6.187208263	2.924862088	4.468539301	8.937078602	2.329056848	7.149662882	2.553451029	1.833246893	2.234269651	22.34269651
ACTL10	4.766441921	2.792837063	5.585674127	2.843615919	2.615730323	1.78741572	4.062308456	4.468539301	3.574831441	1.915088272	2.337389788	2.979026201	2.553451029	1.900008837	4.468539301	8.937078602	3.698101491	4.468539301	2.553451029	1.899129203	4.468539301	2.437385073	1.421807959	8.937078602	7.819943777	13.4056179	4.468539301	3.574831441	2.979026201	4.468539301	6.499693529	1.051421012	2.979026201	2.979026201	1.624923382	2.979026201	2.375679122	1.78741572	3.437337924	1.949908059	2.234269651	8.937078602	1.78741572	7.149662882	3.830176544	1.527705744	4.468539301	2.234269651
ACTL6A	4.766441921	17.8741572	15.63988755	13.81184875	21.03483134	12.51191004	7.31215522	13.4056179	16.08674148	12.76725515	15.67426093	2.979026201	17.8741572	17.38156232	13.4056179	8.937078602	16.94963183	15.63988755	12.76725515	21.78412909	8.937078602	19.49908059	14.42119502	8.937078602	16.75702238	13.4056179	13.4056179	5.362247161	13.4056179	13.4056179	5.687231838	17.8741572	8.937078602	8.937078602	8.937078602	17.8741572	25.22744973	14.29932576	13.7493517	17.71166487	13.4056179	8.937078602	21.44898865	10.72449432	15.32070618	25.97099765	6.702808952	11.17134825
ACTL6B	4.766441921	1.117134825	6.702808952	4.062308456	1.416853925	5.362247161	1.624923382	0.74475655	1.78741572	1.915088272	1.512428687	2.979026201	2.553451029	1.829638139	4.468539301	8.937078602	3.081751242	2.234269651	3.830176544	2.122556168	4.468539301	4.874770147	1.828038805	8.937078602	3.351404476	8.937078602	4.468539301	7.149662882	1.4895131	13.4056179	8.937078602	2.102842024	8.937078602	5.958052402	4.062308456	5.958052402	1.923168813	3.574831441	4.812273094	2.274892735	4.468539301	8.937078602	1.245774593	5.362247161	6.383627573	1.37493517	2.234269651	2.234269651
ACTL7A	2.383220961	0.558567413	1.117134825	0.406230846	1.416853925	5.362247161	4.062308456	1.4895131	3.574831441	1.276725515	0.687467585	2.979026201	1.276725515	1.125931163	4.468539301	8.937078602	2.15722587	2.234269651	1.276725515	1.228848308	4.468539301	3.249846765	0.812461691	8.937078602	7.819943777	4.468539301	4.468539301	5.362247161	4.468539301	4.468539301	8.937078602	0.525710506	2.979026201	8.937078602	4.874770147	2.979026201	1.24440335	1.78741572	0.687467585	0.324984676	2.234269651	8.937078602	0.920789917	1.78741572	1.276725515	1.298549882	2.234269651	2.234269651
ACTL7B	3.574831441	0.558567413	1.117134825	3.249846765	0.871910108	1.78741572	1.624923382	0.74475655	1.78741572	1.276725515	2.062402754	5.958052402	3.830176544	0.985189767	4.468539301	8.937078602	0.308175124	2.234269651	1.276725515	1.005421343	4.468539301	1.624923382	1.624923382	8.937078602	4.468539301	4.468539301	4.468539301	1.78741572	1.4895131	4.468539301	4.874770147	1.051421012	8.937078602	2.979026201	2.437385073	2.979026201	1.470658504	1.78741572	1.37493517	1.462431044	2.234269651	8.937078602	1.029118142	3.574831441	1.276725515	0.763852872	2.234269651	2.234269651
ACTL8	8.341273362	6.702808952	2.234269651	15.03054129	33.89550543	8.937078602	5.687231838	5.958052402	1.78741572	5.106902059	10.58700081	2.979026201	11.49052963	9.148190695	4.468539301	8.937078602	18.49050745	4.468539301	7.660353088	9.495646015	4.468539301	7.31215522	9.546424871	8.937078602	2.234269651	4.468539301	4.468539301	3.574831441	1.4895131	4.468539301	8.937078602	3.679973542	2.979026201	2.979026201	1.624923382	5.958052402	3.054444586	5.362247161	4.124805509	3.737323779	2.234269651	8.937078602	3.845652005	1.78741572	5.106902059	3.742879073	8.937078602	2.234269651
ACTL9	3.574831441	2.234269651	1.117134825	3.249846765	2.070786505	1.78741572	3.249846765	0.74475655	1.78741572	0.638362757	2.887363856	2.979026201	6.383627573	2.181491627	4.468539301	8.937078602	3.389926366	2.234269651	3.830176544	2.345983133	4.468539301	4.062308456	1.624923382	8.937078602	4.468539301	8.937078602	4.468539301	1.78741572	2.979026201	4.468539301	7.31215522	3.679973542	2.979026201	8.937078602	6.499693529	8.937078602	1.923168813	5.362247161	3.437337924	2.112400397	2.234269651	8.937078602	2.16656451	3.574831441	1.276725515	2.902640914	6.702808952	2.234269651
ACTN1	30.38606725	30.16264028	70.37949399	36.15454526	22.01573022	82.22112314	52.81000992	34.25880131	130.4813476	33.19486338	31.6235089	107.2449432	53.62247161	30.40014139	107.2449432	8.937078602	30.81751242	136.2904487	39.57849095	28.48693805	53.62247161	21.93646566	22.74892735	17.8741572	11.17134825	22.34269651	71.49662882	19.66157293	23.83220961	93.83932533	12.18692537	22.60555176	95.32883843	38.72734061	28.43615919	74.47565502	15.15909535	17.8741572	63.2470178	11.69944835	2.234269651	62.55955022	24.42801485	28.59865153	84.26388397	14.895131	26.81123581	53.62247161
ACTN2	4.170636681	1.117134825	2.234269651	3.65607761	1.525842688	3.574831441	0.812461691	2.979026201	1.78741572	3.191813787	1.099948136	2.979026201	1.276725515	0.985189767	4.468539301	8.937078602	0.924525373	2.234269651	1.276725515	0.781994378	4.468539301	1.624923382	1.624923382	8.937078602	3.351404476	4.468539301	4.468539301	1.78741572	1.4895131	8.937078602	2.437385073	0.525710506	5.958052402	2.979026201	0.812461691	2.979026201	1.24440335	1.78741572	2.749870339	2.437385073	2.234269651	8.937078602	1.841579833	1.78741572	1.276725515	1.604091031	2.234269651	2.234269651
ACTN3	4.170636681	2.234269651	2.234269651	2.437385073	1.198876398	1.78741572	0.812461691	2.234269651	1.78741572	0.638362757	1.37493517	2.979026201	1.276725515	1.407413953	4.468539301	8.937078602	1.232700497	4.468539301	1.276725515	1.563988755	4.468539301	2.437385073	2.031154228	8.937078602	5.585674127	4.468539301	4.468539301	1.78741572	2.979026201	4.468539301	4.874770147	2.62855253	2.979026201	2.979026201	2.437385073	8.937078602	1.470658504	1.78741572	1.37493517	2.274892735	4.468539301	8.937078602	1.462431044	5.362247161	5.106902059	1.527705744	6.702808952	6.702808952
ACTN4	29.79026201	88.81221861	30.16264028	41.43554625	77.49101081	44.68539301	59.30970345	88.62602947	73.28404454	43.4086675	101.1952285	77.45468122	49.79229507	78.53369858	107.2449432	8.937078602	99.23239	62.55955022	49.79229507	86.13109503	71.49662882	56.05985669	93.22997906	8.937078602	29.04550546	62.55955022	44.68539301	26.81123581	70.00711572	40.21685371	12.99938706	118.2848639	53.62247161	32.76928821	96.68294124	38.72734061	89.4839136	25.02382009	59.12221229	93.1081098	35.74831441	17.8741572	105.8366763	41.11056157	54.89919713	116.1056365	33.51404476	58.09101092
ACTR10	11.32029956	10.05421343	17.8741572	6.905924375	10.57191005	3.574831441	11.37446368	11.17134825	5.362247161	8.298715845	10.44950729	14.895131	11.49052963	9.359302788	31.27977511	8.937078602	10.47795422	8.937078602	15.32070618	8.155084225	4.468539301	11.37446368	10.56200198	8.937078602	8.937078602	4.468539301	8.937078602	12.51191004	5.958052402	8.937078602	7.31215522	13.66847316	14.895131	2.979026201	5.687231838	2.979026201	8.258313139	16.08674148	17.18668962	11.049479	2.234269651	8.937078602	9.749540294	12.51191004	20.42760823	8.478766879	8.937078602	4.468539301
ACTR1A	5.362247161	3.909971889	4.468539301	4.468539301	4.577528065	7.149662882	2.437385073	3.723782751	8.937078602	3.191813787	3.849818475	2.979026201	5.106902059	4.433353952	4.468539301	8.937078602	3.389926366	4.468539301	10.21380412	4.468539301	8.937078602	1.624923382	3.452962187	8.937078602	4.468539301	8.937078602	4.468539301	1.78741572	1.4895131	4.468539301	4.062308456	3.679973542	2.979026201	2.979026201	5.687231838	2.979026201	4.411975513	3.574831441	3.437337924	2.112400397	4.468539301	8.937078602	4.062308456	1.78741572	2.553451029	4.659502519	2.234269651	6.702808952
ACTR1B	7.745468122	7.819943777	6.702808952	4.874770147	6.430337043	7.149662882	8.124616911	5.958052402	5.362247161	5.106902059	7.149662882	5.958052402	6.383627573	6.61484558	4.468539301	8.937078602	6.471677609	6.702808952	12.76725515	8.155084225	8.937078602	6.499693529	6.093462683	8.937078602	4.468539301	4.468539301	4.468539301	7.149662882	4.468539301	8.937078602	3.249846765	7.88565759	2.979026201	5.958052402	6.499693529	8.937078602	7.579547675	7.149662882	7.562143433	4.712277809	4.468539301	8.937078602	5.199754823	10.72449432	6.383627573	4.659502519	2.234269651	6.702808952
ACTR2	27.40704105	17.8741572	25.69410098	44.27916217	35.09438183	32.17348297	28.43615919	20.85318341	30.38606725	31.91813787	26.67374229	17.8741572	47.23884404	23.22233023	22.34269651	8.937078602	24.96218506	46.91966266	38.30176544	31.83834252	58.09101092	41.43554625	39.60750744	17.8741572	32.39690993	13.4056179	26.81123581	33.96089869	53.62247161	35.74831441	12.18692537	42.58255099	23.83220961	35.74831441	32.49846765	26.81123581	54.98000254	37.53573013	52.24753644	43.71043898	29.04550546	17.8741572	45.17287003	46.47280873	37.02503992	48.19911622	49.15393231	26.81123581
ACTR3	33.96089869	25.69410098	44.68539301	30.87354426	23.43258414	35.74831441	40.62308456	20.10842686	37.53573013	36.38667717	17.32418314	53.62247161	37.02503992	21.67417488	35.74831441	8.937078602	24.65400994	49.15393231	47.23884404	26.02924143	22.34269651	44.68539301	26.20188954	17.8741572	18.99129203	22.34269651	17.8741572	23.23640437	20.85318341	44.68539301	16.24923382	39.42828795	53.62247161	35.74831441	33.31092934	17.8741572	33.14638013	33.96089869	37.81071716	30.54855959	37.98258406	17.8741572	36.23579142	39.32314585	43.4086675	34.14422338	31.27977511	35.74831441
ACTR3B	6.553857642	3.909971889	3.351404476	6.499693529	5.558426936	1.78741572	3.249846765	5.958052402	3.574831441	5.745264816	5.912221229	8.937078602	1.276725515	4.644466045	4.468539301	8.937078602	6.163502484	4.468539301	1.276725515	5.027106714	4.468539301	3.249846765	6.093462683	8.937078602	2.234269651	17.8741572	4.468539301	3.574831441	13.4056179	8.937078602	4.062308456	6.834236578	2.979026201	5.958052402	7.31215522	2.979026201	8.258313139	1.78741572	6.187208263	11.049479	8.937078602	8.937078602	6.228872965	1.78741572	2.553451029	9.242619751	2.234269651	6.702808952
ACTR5	2.383220961	5.027106714	3.351404476	2.843615919	3.269662903	3.574831441	4.874770147	1.4895131	1.78741572	1.915088272	4.949766611	2.979026201	7.660353088	2.885198604	4.468539301	8.937078602	4.006276615	2.234269651	2.553451029	3.463117958	4.468539301	5.687231838	4.468539301	8.937078602	6.702808952	8.937078602	4.468539301	5.362247161	1.4895131	4.468539301	4.874770147	2.62855253	2.979026201	11.9161048	5.687231838	2.979026201	5.316996131	1.78741572	4.124805509	3.574831441	4.468539301	8.937078602	5.14559071	8.937078602	3.830176544	3.360952637	4.468539301	4.468539301
ACTR6	1.78741572	3.909971889	7.819943777	9.343309448	6.757303334	1.78741572	5.687231838	5.213295851	12.51191004	8.298715845	7.012169365	8.937078602	5.106902059	3.237052092	4.468539301	8.937078602	0.924525373	4.468539301	1.276725515	4.915393231	8.937078602	6.499693529	3.859193033	8.937078602	3.351404476	13.4056179	13.4056179	7.149662882	2.979026201	4.468539301	4.874770147	5.782815566	2.979026201	2.979026201	3.249846765	2.979026201	2.715061854	3.574831441	6.187208263	4.874770147	2.234269651	8.937078602	3.141518539	1.78741572	5.106902059	3.360952637	4.468539301	2.234269651
ACTR8	4.170636681	1.117134825	5.585674127	3.65607761	3.814606721	5.362247161	3.249846765	3.723782751	1.78741572	5.745264816	3.024857373	2.979026201	6.383627573	4.292612557	8.937078602	8.937078602	3.698101491	4.468539301	7.660353088	3.351404476	4.468539301	4.874770147	2.843615919	8.937078602	5.585674127	13.4056179	4.468539301	7.149662882	2.979026201	8.937078602	8.124616911	3.154263036	5.958052402	2.979026201	6.499693529	5.958052402	3.846337626	8.937078602	7.562143433	2.924862088	2.234269651	8.937078602	4.278964907	3.574831441	6.383627573	3.742879073	6.702808952	4.468539301
ACTRT1	4.766441921	2.234269651	4.468539301	3.65607761	1.961797742	1.78741572	4.062308456	0.74475655	1.78741572	1.276725515	1.099948136	5.958052402	2.553451029	1.618526046	4.468539301	8.937078602	2.465400994	2.234269651	2.553451029	1.005421343	4.468539301	1.624923382	1.624923382	8.937078602	3.351404476	4.468539301	8.937078602	7.149662882	2.979026201	4.468539301	0.812461691	2.102842024	2.979026201	2.979026201	3.249846765	2.979026201	2.262551545	1.78741572	2.062402754	1.462431044	2.234269651	8.937078602	2.004072171	7.149662882	1.276725515	2.138788042	2.234269651	2.234269651
ACTRT2	8.937078602	1.675702238	6.702808952	5.281000992	2.615730323	3.574831441	6.499693529	2.979026201	5.362247161	2.553451029	2.749870339	5.958052402	2.553451029	3.518534883	4.468539301	8.937078602	3.698101491	2.234269651	5.106902059	2.681123581	4.468539301	4.874770147	3.452962187	8.937078602	6.702808952	4.468539301	4.468539301	8.937078602	2.979026201	4.468539301	4.874770147	4.205684048	8.937078602	14.895131	6.499693529	2.979026201	3.506954895	5.362247161	2.062402754	2.76236975	4.468539301	8.937078602	2.924862088	1.78741572	3.830176544	2.367943903	8.937078602	2.234269651
ACTRT3	2.383220961	2.792837063	6.702808952	1.218692537	1.198876398	1.78741572	3.249846765	1.4895131	3.574831441	1.276725515	1.512428687	2.979026201	2.553451029	1.759267441	4.468539301	8.937078602	2.15722587	2.234269651	1.276725515	1.563988755	4.468539301	5.687231838	1.015577114	8.937078602	2.234269651	4.468539301	4.468539301	3.574831441	2.979026201	4.468539301	4.062308456	1.051421012	2.979026201	5.958052402	1.624923382	2.979026201	2.375679122	5.362247161	2.062402754	2.76236975	6.702808952	8.937078602	2.599877412	1.78741572	2.553451029	3.055411488	2.234269651	4.468539301
ACVR1	11.9161048	10.05421343	15.63988755	6.093462683	7.847190968	17.8741572	7.31215522	3.723782751	33.96089869	11.49052963	7.837130467	14.895131	7.660353088	6.474104184	8.937078602	8.937078602	7.704378106	11.17134825	6.383627573	7.48480333	4.468539301	6.499693529	5.890347261	8.937078602	3.351404476	4.468539301	26.81123581	8.937078602	5.958052402	17.8741572	5.687231838	4.205684048	20.85318341	2.979026201	4.062308456	8.937078602	26.3587255	12.51191004	23.37389788	20.47403462	2.234269651	26.81123581	18.57829067	14.29932576	25.53451029	16.80476318	2.234269651	20.10842686
ACVR1B	5.958052402	13.4056179	4.468539301	8.124616911	14.6044943	5.362247161	8.124616911	12.66086135	1.78741572	7.02199033	12.23692301	2.979026201	6.383627573	14.63710511	4.468539301	8.937078602	11.4024796	6.702808952	11.49052963	12.51191004	4.468539301	5.687231838	9.952655716	8.937078602	4.468539301	17.8741572	13.4056179	12.51191004	13.4056179	4.468539301	5.687231838	9.462789108	8.937078602	8.937078602	13.81184875	2.979026201	7.013909789	12.51191004	6.874675848	13.1618794	8.937078602	8.937078602	13.86601286	8.937078602	7.660353088	10.08285791	2.234269651	6.702808952
ACVR1C	4.170636681	3.909971889	1.117134825	0.812461691	2.615730323	1.78741572	1.624923382	0.74475655	1.78741572	3.830176544	1.237441653	2.979026201	2.553451029	1.618526046	4.468539301	8.937078602	1.849050745	2.234269651	1.276725515	1.117134825	4.468539301	1.624923382	1.218692537	8.937078602	3.351404476	4.468539301	4.468539301	3.574831441	1.4895131	4.468539301	3.249846765	1.577131518	2.979026201	8.937078602	5.687231838	5.958052402	2.262551545	1.78741572	2.749870339	1.949908059	2.234269651	8.937078602	1.78741572	1.78741572	2.553451029	1.833246893	2.234269651	2.234269651
ACVR2A	4.766441921	2.234269651	7.819943777	3.249846765	2.615730323	5.362247161	5.687231838	2.234269651	5.362247161	5.106902059	1.649922204	11.9161048	3.830176544	3.237052092	4.468539301	8.937078602	2.773576118	6.702808952	6.383627573	2.345983133	4.468539301	8.124616911	2.437385073	8.937078602	4.468539301	4.468539301	17.8741572	3.574831441	4.468539301	17.8741572	5.687231838	3.679973542	5.958052402	2.979026201	6.499693529	11.9161048	7.918930407	7.149662882	10.99948136	4.874770147	6.702808952	8.937078602	5.958052402	5.362247161	8.937078602	6.798290561	4.468539301	4.468539301
ACVR2B	4.766441921	5.027106714	6.702808952	3.65607761	2.83370785	1.78741572	1.624923382	4.468539301	3.574831441	2.553451029	3.16235089	2.979026201	5.106902059	5.066690231	4.468539301	8.937078602	4.314451739	8.937078602	2.553451029	7.373089847	4.468539301	4.874770147	5.281000992	8.937078602	5.585674127	4.468539301	4.468539301	1.78741572	4.468539301	4.468539301	4.874770147	3.154263036	2.979026201	5.958052402	0.812461691	2.979026201	2.262551545	5.362247161	5.499740678	2.924862088	2.234269651	8.937078602	2.112400397	5.362247161	1.276725515	1.527705744	4.468539301	2.234269651
ACVRL1	4.170636681	6.144241539	13.4056179	7.718386066	5.994381989	3.574831441	9.749540294	5.958052402	7.149662882	7.660353088	4.124805509	5.958052402	2.553451029	6.333362789	17.8741572	8.937078602	7.088027857	2.234269651	5.106902059	6.144241539	4.468539301	8.937078602	7.718386066	8.937078602	5.585674127	4.468539301	4.468539301	1.78741572	4.468539301	17.8741572	4.874770147	3.679973542	2.979026201	2.979026201	3.249846765	2.979026201	1.696913659	3.574831441	6.874675848	1.624923382	2.234269651	8.937078602	1.624923382	1.78741572	2.553451029	2.138788042	2.234269651	2.234269651
ACY1	10.72449432	22.90126392	6.702808952	12.99938706	27.02921333	1.78741572	11.37446368	23.83220961	10.72449432	7.02199033	17.18668962	5.958052402	15.32070618	26.10752883	17.8741572	8.937078602	18.49050745	4.468539301	6.383627573	20.33185382	8.937078602	8.124616911	19.70219601	8.937078602	4.468539301	4.468539301	4.468539301	8.937078602	11.9161048	4.468539301	4.874770147	17.8741572	2.979026201	2.979026201	14.62431044	5.958052402	8.371440716	1.78741572	4.124805509	5.5247395	2.234269651	8.937078602	7.474647558	5.362247161	7.660353088	7.562143433	4.468539301	2.234269651
ACY3	5.362247161	4.468539301	1.117134825	4.062308456	5.231460645	5.362247161	1.624923382	7.447565502	3.574831441	4.468539301	3.16235089	2.979026201	6.383627573	3.377793488	4.468539301	8.937078602	3.698101491	2.234269651	2.553451029	3.463117958	4.468539301	4.062308456	3.452962187	8.937078602	6.702808952	13.4056179	8.937078602	3.574831441	4.468539301	4.468539301	5.687231838	4.731394554	2.979026201	8.937078602	9.749540294	2.979026201	2.375679122	1.78741572	6.874675848	3.737323779	2.234269651	8.937078602	3.304010877	5.362247161	5.106902059	2.826255626	2.234269651	2.234269651
ACYP1	7.149662882	2.234269651	2.234269651	6.093462683	6.866292097	1.78741572	8.937078602	3.723782751	5.362247161	3.830176544	5.774727712	2.979026201	6.383627573	6.122250696	8.937078602	8.937078602	6.163502484	2.234269651	5.106902059	5.473960644	8.937078602	2.437385073	4.062308456	8.937078602	7.819943777	13.4056179	4.468539301	5.362247161	8.937078602	8.937078602	7.31215522	6.308526072	8.937078602	5.958052402	11.37446368	5.958052402	5.76950644	1.78741572	2.062402754	5.199754823	4.468539301	8.937078602	4.820606034	17.8741572	5.106902059	5.652511253	4.468539301	4.468539301
ACYP2	11.9161048	8.937078602	8.937078602	6.905924375	5.340449409	8.937078602	11.37446368	5.213295851	10.72449432	5.106902059	4.399792543	2.979026201	5.106902059	4.644466045	4.468539301	8.937078602	6.163502484	2.234269651	2.553451029	4.915393231	4.468539301	2.437385073	4.874770147	8.937078602	14.52275273	4.468539301	8.937078602	14.29932576	4.468539301	4.468539301	4.874770147	7.359947084	2.979026201	20.85318341	5.687231838	5.958052402	5.090740976	5.362247161	10.99948136	5.362247161	6.702808952	8.937078602	4.92893426	8.937078602	6.383627573	6.951061135	6.702808952	6.702808952
ADA	3.574831441	2.792837063	2.234269651	2.843615919	3.596629194	3.574831441	2.437385073	3.723782751	5.362247161	5.106902059	3.16235089	2.979026201	8.937078602	2.251862325	4.468539301	8.937078602	3.389926366	4.468539301	3.830176544	2.457696616	4.468539301	3.249846765	4.468539301	8.937078602	5.585674127	8.937078602	4.468539301	5.362247161	1.4895131	4.468539301	5.687231838	1.577131518	2.979026201	5.958052402	2.437385073	5.958052402	1.583786081	1.78741572	3.437337924	2.599877412	2.234269651	8.937078602	2.329056848	5.362247161	1.276725515	1.604091031	4.468539301	4.468539301
ADA2	8.937078602	3.909971889	4.468539301	14.21807959	2.070786505	5.362247161	15.43677213	2.979026201	5.362247161	14.04398066	2.474883305	5.958052402	11.49052963	3.096310697	4.468539301	8.937078602	2.465400994	2.234269651	15.32070618	2.234269651	4.468539301	6.499693529	1.624923382	8.937078602	23.45983133	4.468539301	4.468539301	7.149662882	2.979026201	4.468539301	6.499693529	1.051421012	2.979026201	17.8741572	3.249846765	2.979026201	8.823951025	12.51191004	12.37441653	6.987170544	22.34269651	8.937078602	6.337201191	17.8741572	10.21380412	6.339978838	11.17134825	13.4056179
ADAD1	5.362247161	2.792837063	3.351404476	2.031154228	1.525842688	3.574831441	3.249846765	4.468539301	1.78741572	3.191813787	0.824961102	2.979026201	1.276725515	1.055560465	4.468539301	8.937078602	0.616350248	2.234269651	5.106902059	1.452275273	4.468539301	0.812461691	1.624923382	8.937078602	3.351404476	4.468539301	4.468539301	3.574831441	5.958052402	4.468539301	7.31215522	3.154263036	2.979026201	5.958052402	3.249846765	2.979026201	1.24440335	3.574831441	2.749870339	1.462431044	4.468539301	8.937078602	1.083282255	7.149662882	2.553451029	1.222164595	2.234269651	2.234269651
ADAD2	4.170636681	1.117134825	2.234269651	0.812461691	1.634831452	1.78741572	1.624923382	0.74475655	1.78741572	0.638362757	0.412480551	5.958052402	2.553451029	1.688896744	4.468539301	8.937078602	0.616350248	2.234269651	1.276725515	0.89370786	4.468539301	3.249846765	1.218692537	8.937078602	5.585674127	4.468539301	4.468539301	3.574831441	1.4895131	13.4056179	5.687231838	3.154263036	2.979026201	2.979026201	1.624923382	8.937078602	0.339382732	1.78741572	3.437337924	1.299938706	2.234269651	8.937078602	1.354102819	1.78741572	3.830176544	1.298549882	2.234269651	4.468539301
ADAL	1.78741572	1.117134825	1.117134825	2.437385073	0.762921344	1.78741572	0.812461691	2.234269651	1.78741572	2.553451029	0.412480551	2.979026201	1.276725515	1.407413953	4.468539301	8.937078602	2.15722587	2.234269651	1.276725515	1.78741572	4.468539301	1.624923382	1.421807959	8.937078602	3.351404476	4.468539301	4.468539301	1.78741572	1.4895131	4.468539301	4.062308456	1.577131518	2.979026201	2.979026201	0.812461691	5.958052402	2.03629639	1.78741572	1.37493517	2.112400397	4.468539301	8.937078602	1.299938706	1.78741572	1.276725515	1.604091031	2.234269651	2.234269651
ADAM10	7.149662882	8.37851119	11.17134825	8.530847757	4.359550538	5.362247161	5.687231838	8.937078602	14.29932576	3.830176544	7.424649916	5.958052402	8.937078602	11.25931163	4.468539301	8.937078602	12.94335522	17.8741572	12.76725515	11.17134825	13.4056179	7.31215522	12.39004079	8.937078602	11.17134825	4.468539301	8.937078602	7.149662882	14.895131	4.468539301	5.687231838	11.56563113	17.8741572	5.958052402	8.937078602	2.979026201	20.81547421	5.362247161	19.24909237	24.2113584	6.702808952	8.937078602	22.58643501	14.29932576	11.49052963	21.23510984	6.702808952	13.4056179
ADAM11	2.979026201	3.909971889	6.702808952	1.218692537	1.852808979	5.362247161	2.437385073	0.74475655	3.574831441	1.915088272	1.237441653	2.979026201	5.106902059	2.533345116	4.468539301	8.937078602	1.849050745	2.234269651	2.553451029	2.681123581	8.937078602	6.499693529	1.218692537	8.937078602	11.17134825	4.468539301	4.468539301	3.574831441	1.4895131	13.4056179	4.062308456	3.154263036	2.979026201	5.958052402	2.437385073	2.979026201	2.149423968	1.78741572	2.749870339	2.924862088	2.234269651	8.937078602	2.004072171	1.78741572	1.276725515	2.215173329	2.234269651	2.234269651
ADAM12	13.10771528	1.675702238	29.04550546	5.687231838	2.179775269	41.11056157	6.499693529	3.723782751	25.02382009	4.468539301	1.37493517	47.66441921	3.830176544	1.548155348	26.81123581	8.937078602	0.308175124	31.27977511	6.383627573	1.452275273	8.937078602	1.624923382	1.218692537	8.937078602	7.819943777	8.937078602	67.02808952	8.937078602	1.4895131	49.15393231	4.874770147	2.62855253	35.74831441	5.958052402	5.687231838	29.79026201	2.03629639	1.78741572	6.874675848	1.462431044	2.234269651	8.937078602	1.895743946	1.78741572	5.106902059	1.756861606	6.702808952	8.937078602
ADAM15	574.9520568	549.630334	510.5306152	357.8893749	417.7539303	287.773931	326.6095998	462.4938177	327.0970768	282.7947015	307.985478	280.0284629	428.9797729	547.5543985	272.5808974	8.937078602	522.9731858	268.1123581	409.8288902	447.3007841	259.1752795	495.6016316	552.2708345	178.741572	507.1792107	674.7494345	433.4483122	495.1141546	455.7910087	518.3505589	99.12032632	506.2592173	601.7632926	723.9033668	667.8435101	512.3925065	179.4203375	189.4660664	241.9885898	186.3787119	185.444381	98.30786463	229.0058687	180.5289878	210.6597099	192.4909237	192.14719	232.3640437
ADAM17	4.170636681	2.234269651	6.702808952	3.65607761	4.032584247	7.149662882	3.249846765	2.979026201	1.78741572	5.106902059	2.749870339	2.979026201	1.276725515	4.011129766	4.468539301	8.937078602	2.773576118	6.702808952	3.830176544	5.697387609	8.937078602	2.437385073	4.265423878	8.937078602	6.702808952	26.81123581	4.468539301	3.574831441	4.468539301	4.468539301	3.249846765	4.205684048	5.958052402	2.979026201	5.687231838	5.958052402	2.941317008	1.78741572	3.437337924	3.899816117	2.234269651	8.937078602	4.333129019	12.51191004	6.383627573	2.673485052	2.234269651	4.468539301
ADAM18	1.78741572	2.792837063	1.117134825	2.437385073	0.762921344	3.574831441	1.624923382	1.4895131	1.78741572	0.638362757	1.512428687	5.958052402	1.276725515	2.11112093	4.468539301	8.937078602	1.540875621	2.234269651	1.276725515	1.228848308	4.468539301	4.874770147	1.624923382	8.937078602	1.117134825	4.468539301	4.468539301	1.78741572	4.468539301	4.468539301	6.499693529	1.577131518	2.979026201	5.958052402	1.624923382	5.958052402	1.810041236	1.78741572	1.37493517	0.812461691	2.234269651	8.937078602	1.516595157	5.362247161	1.276725515	1.37493517	2.234269651	2.234269651
ADAM19	17.8741572	17.8741572	34.63117958	12.59315621	5.013483118	35.74831441	17.8741572	3.723782751	46.47280873	5.745264816	4.674779577	26.81123581	10.21380412	2.39260372	26.81123581	8.937078602	6.163502484	35.74831441	12.76725515	1.78741572	17.8741572	5.687231838	3.452962187	8.937078602	11.17134825	4.468539301	17.8741572	10.72449432	4.468539301	31.27977511	9.749540294	4.205684048	44.68539301	5.958052402	3.249846765	17.8741572	2.03629639	17.8741572	13.7493517	3.412339103	13.4056179	17.8741572	2.870697975	14.29932576	12.76725515	2.749870339	2.234269651	4.468539301
ADAM2	2.979026201	0.558567413	3.351404476	4.062308456	2.070786505	5.362247161	3.249846765	0.74475655	5.362247161	1.915088272	1.237441653	2.979026201	1.276725515	1.688896744	4.468539301	8.937078602	1.540875621	2.234269651	1.276725515	1.117134825	4.468539301	3.249846765	1.624923382	8.937078602	5.585674127	4.468539301	4.468539301	7.149662882	2.979026201	4.468539301	10.56200198	0.525710506	2.979026201	5.958052402	4.874770147	2.979026201	1.357530927	1.78741572	3.437337924	2.437385073	4.468539301	8.937078602	1.029118142	3.574831441	3.830176544	1.527705744	2.234269651	2.234269651
ADAM20	3.574831441	1.117134825	4.468539301	1.624923382	1.089887634	1.78741572	3.249846765	0.74475655	1.78741572	1.915088272	0.412480551	2.979026201	1.276725515	0.844448372	4.468539301	8.937078602	0.616350248	2.234269651	1.276725515	0.670280895	4.468539301	3.249846765	1.015577114	8.937078602	1.117134825	4.468539301	4.468539301	1.78741572	2.979026201	4.468539301	7.31215522	4.205684048	2.979026201	2.979026201	1.624923382	8.937078602	1.24440335	5.362247161	1.37493517	1.78741572	2.234269651	8.937078602	1.137446368	1.78741572	7.660353088	1.069394021	2.234269651	4.468539301
ADAM21	2.979026201	2.792837063	3.351404476	2.031154228	1.307865161	1.78741572	0.812461691	1.4895131	1.78741572	1.276725515	0.412480551	2.979026201	1.276725515	1.337043255	17.8741572	8.937078602	2.15722587	2.234269651	1.276725515	0.781994378	4.468539301	4.874770147	1.218692537	8.937078602	2.234269651	4.468539301	4.468539301	1.78741572	1.4895131	4.468539301	4.874770147	2.102842024	2.979026201	2.979026201	0.812461691	8.937078602	1.583786081	1.78741572	2.749870339	1.624923382	2.234269651	8.937078602	1.895743946	1.78741572	2.553451029	2.367943903	4.468539301	2.234269651
ADAM22	2.979026201	1.117134825	2.234269651	1.218692537	1.634831452	5.362247161	0.812461691	4.468539301	3.574831441	1.915088272	0.824961102	5.958052402	5.106902059	2.39260372	4.468539301	8.937078602	1.232700497	2.234269651	2.553451029	1.228848308	4.468539301	2.437385073	1.828038805	8.937078602	1.117134825	4.468539301	4.468539301	3.574831441	2.979026201	4.468539301	8.937078602	1.051421012	2.979026201	5.958052402	2.437385073	2.979026201	3.054444586	7.149662882	4.812273094	8.287109249	2.234269651	8.937078602	5.5247395	12.51191004	3.830176544	2.826255626	6.702808952	2.234269651
ADAM23	1.19161048	1.675702238	4.468539301	2.031154228	1.198876398	1.78741572	5.687231838	0.74475655	3.574831441	1.276725515	0.962454619	5.958052402	2.553451029	0.774077674	4.468539301	8.937078602	1.849050745	2.234269651	1.276725515	1.675702238	4.468539301	2.437385073	1.421807959	8.937078602	2.234269651	4.468539301	4.468539301	1.78741572	1.4895131	4.468539301	4.874770147	1.051421012	2.979026201	2.979026201	1.624923382	2.979026201	1.131275772	1.78741572	5.499740678	2.437385073	2.234269651	8.937078602	1.841579833	5.362247161	5.106902059	1.90963218	2.234269651	4.468539301
ADAM28	5.958052402	1.117134825	6.702808952	7.718386066	1.416853925	3.574831441	4.874770147	1.4895131	5.362247161	5.745264816	1.78741572	2.979026201	5.106902059	1.970379534	4.468539301	8.937078602	2.773576118	2.234269651	3.830176544	1.452275273	4.468539301	10.56200198	2.640500496	8.937078602	10.05421343	4.468539301	4.468539301	14.29932576	1.4895131	4.468539301	8.124616911	2.102842024	5.958052402	11.9161048	5.687231838	2.979026201	10.52086468	5.362247161	4.124805509	20.79901929	4.468539301	8.937078602	12.07859714	16.08674148	8.937078602	7.180216997	4.468539301	2.234269651
ADAM29	1.19161048	0.558567413	1.117134825	0.406230846	0.435955054	1.78741572	0.812461691	0.74475655	1.78741572	0.638362757	0.824961102	2.979026201	1.276725515	0.774077674	4.468539301	8.937078602	0.616350248	2.234269651	1.276725515	0.335140448	4.468539301	2.437385073	0.609346268	8.937078602	1.117134825	4.468539301	4.468539301	1.78741572	1.4895131	4.468539301	4.062308456	0.525710506	5.958052402	2.979026201	1.624923382	2.979026201	1.131275772	1.78741572	2.062402754	0.812461691	2.234269651	8.937078602	1.19161048	3.574831441	1.276725515	1.145779308	2.234269651	2.234269651
ADAM30	2.383220961	1.117134825	2.234269651	2.437385073	0.653932581	5.362247161	0.812461691	2.234269651	1.78741572	1.915088272	0.962454619	2.979026201	1.276725515	1.266672558	4.468539301	8.937078602	1.232700497	8.937078602	2.553451029	1.563988755	4.468539301	3.249846765	2.437385073	8.937078602	5.585674127	4.468539301	4.468539301	1.78741572	1.4895131	4.468539301	6.499693529	3.679973542	8.937078602	2.979026201	1.624923382	2.979026201	0.678765463	1.78741572	2.062402754	1.137446368	2.234269651	8.937078602	2.058236284	1.78741572	1.276725515	1.986017467	2.234269651	2.234269651
ADAM32	3.574831441	2.234269651	6.702808952	3.65607761	1.307865161	1.78741572	3.249846765	1.4895131	1.78741572	2.553451029	1.649922204	2.979026201	1.276725515	2.251862325	4.468539301	8.937078602	3.081751242	2.234269651	1.276725515	2.569410098	4.468539301	5.687231838	1.421807959	8.937078602	4.468539301	4.468539301	4.468539301	1.78741572	1.4895131	4.468539301	6.499693529	1.577131518	2.979026201	5.958052402	6.499693529	2.979026201	2.149423968	1.78741572	3.437337924	3.087354426	4.468539301	8.937078602	2.654041524	7.149662882	6.383627573	2.520714478	2.234269651	2.234269651
ADAM33	2.979026201	1.117134825	14.52275273	2.437385073	1.089887634	5.362247161	4.062308456	1.4895131	1.78741572	2.553451029	1.78741572	5.958052402	1.276725515	1.337043255	4.468539301	8.937078602	1.849050745	2.234269651	1.276725515	0.89370786	4.468539301	3.249846765	1.015577114	8.937078602	2.234269651	4.468539301	4.468539301	1.78741572	1.4895131	8.937078602	4.874770147	1.051421012	5.958052402	2.979026201	2.437385073	2.979026201	0.905020618	1.78741572	4.124805509	1.299938706	2.234269651	8.937078602	1.57075927	1.78741572	8.937078602	1.680476318	2.234269651	2.234269651
ADAM7	0.59580524	0.558567413	1.117134825	0.406230846	0.435955054	1.78741572	0.812461691	0.74475655	1.78741572	1.276725515	0.549974068	2.979026201	2.553451029	0.562965581	4.468539301	8.937078602	1.540875621	4.468539301	1.276725515	0.335140448	4.468539301	0.812461691	0.406230846	8.937078602	2.234269651	4.468539301	4.468539301	1.78741572	1.4895131	4.468539301	1.624923382	2.102842024	2.979026201	2.979026201	0.812461691	2.979026201	0.339382732	1.78741572	2.062402754	0.487477015	6.702808952	8.937078602	0.812461691	1.78741572	1.276725515	0.458311723	2.234269651	2.234269651
ADAM8	6.553857642	3.351404476	6.702808952	8.937078602	1.089887634	5.362247161	12.18692537	0.74475655	5.362247161	8.937078602	0.687467585	2.979026201	6.383627573	1.266672558	4.468539301	8.937078602	2.465400994	2.234269651	6.383627573	1.228848308	4.468539301	13.81184875	2.437385073	8.937078602	5.585674127	4.468539301	8.937078602	12.51191004	4.468539301	4.468539301	2.437385073	1.577131518	5.958052402	11.9161048	1.624923382	2.979026201	6.900782212	7.149662882	10.99948136	5.037262485	8.937078602	8.937078602	6.933006431	16.08674148	5.106902059	5.270584817	4.468539301	4.468539301
ADAM9	14.29932576	16.75702238	15.63988755	7.31215522	10.46292129	10.72449432	11.37446368	16.3846441	5.362247161	10.85216687	13.88684521	2.979026201	6.383627573	15.34081209	8.937078602	8.937078602	19.1068577	13.4056179	19.15088272	16.08674148	22.34269651	13.81184875	19.70219601	8.937078602	5.585674127	13.4056179	4.468539301	5.362247161	19.36367031	8.937078602	8.124616911	23.13126227	20.85318341	17.8741572	13.81184875	2.979026201	15.04596777	14.29932576	6.874675848	15.27427979	2.234269651	8.937078602	15.27427979	10.72449432	16.59743169	15.58259859	6.702808952	6.702808952
ADAMDEC1	16.08674148	3.351404476	22.34269651	17.46792636	0.871910108	17.8741572	6.499693529	2.979026201	3.574831441	8.298715845	1.237441653	2.979026201	11.49052963	1.337043255	4.468539301	8.937078602	0.924525373	11.17134825	15.32070618	1.78741572	13.4056179	6.499693529	1.015577114	8.937078602	6.702808952	8.937078602	4.468539301	14.29932576	1.4895131	4.468539301	5.687231838	1.051421012	2.979026201	11.9161048	2.437385073	2.979026201	1.357530927	7.149662882	3.437337924	2.112400397	2.234269651	8.937078602	2.383220961	7.149662882	3.830176544	1.298549882	2.234269651	4.468539301
ADAMTS1	7.149662882	1.117134825	14.52275273	7.31215522	2.070786505	8.937078602	1.624923382	2.234269651	3.574831441	3.191813787	0.824961102	2.979026201	5.106902059	1.407413953	22.34269651	8.937078602	1.849050745	4.468539301	11.49052963	1.899129203	31.27977511	6.499693529	1.218692537	8.937078602	7.819943777	4.468539301	8.937078602	7.149662882	5.958052402	40.21685371	7.31215522	1.577131518	20.85318341	11.9161048	1.624923382	8.937078602	2.601934277	1.78741572	6.874675848	2.274892735	2.234269651	17.8741572	1.408266931	5.362247161	5.106902059	2.062402754	2.234269651	49.15393231
ADAMTS10	4.170636681	1.675702238	8.937078602	2.031154228	1.089887634	5.362247161	1.624923382	1.4895131	1.78741572	1.276725515	1.37493517	2.979026201	2.553451029	1.477784651	4.468539301	8.937078602	1.849050745	2.234269651	1.276725515	1.34056179	4.468539301	3.249846765	1.421807959	8.937078602	2.234269651	4.468539301	4.468539301	5.362247161	1.4895131	13.4056179	6.499693529	1.051421012	2.979026201	2.979026201	2.437385073	2.979026201	1.923168813	1.78741572	3.437337924	1.624923382	2.234269651	8.937078602	1.516595157	5.362247161	3.830176544	1.451320457	11.17134825	8.937078602
ADAMTS12	7.745468122	0.558567413	14.52275273	1.218692537	0.653932581	5.362247161	4.062308456	1.4895131	12.51191004	3.191813787	0.687467585	2.979026201	1.276725515	1.759267441	13.4056179	8.937078602	1.540875621	6.702808952	2.553451029	0.89370786	8.937078602	0.812461691	1.015577114	8.937078602	3.351404476	8.937078602	4.468539301	5.362247161	1.4895131	8.937078602	4.874770147	0.525710506	11.9161048	5.958052402	2.437385073	2.979026201	2.601934277	1.78741572	13.7493517	1.137446368	2.234269651	8.937078602	1.245774593	3.574831441	6.383627573	0.993008734	4.468539301	2.234269651
ADAMTS13	3.574831441	3.909971889	2.234269651	3.249846765	2.83370785	5.362247161	4.062308456	0.74475655	1.78741572	3.191813787	4.674779577	14.895131	6.383627573	3.659276278	8.937078602	8.937078602	5.547152236	4.468539301	3.830176544	3.574831441	8.937078602	8.937078602	5.07788557	8.937078602	7.819943777	13.4056179	4.468539301	7.149662882	4.468539301	8.937078602	8.937078602	4.205684048	2.979026201	11.9161048	5.687231838	2.979026201	4.52510309	1.78741572	3.437337924	2.599877412	4.468539301	8.937078602	3.087354426	8.937078602	3.830176544	3.742879073	2.234269651	2.234269651
ADAMTS14	5.362247161	2.234269651	7.819943777	5.687231838	2.070786505	16.08674148	5.687231838	0.74475655	16.08674148	5.106902059	0.962454619	2.979026201	3.830176544	0.774077674	13.4056179	8.937078602	1.540875621	11.17134825	3.830176544	0.89370786	4.468539301	6.499693529	1.828038805	8.937078602	5.585674127	4.468539301	4.468539301	5.362247161	2.979026201	8.937078602	4.062308456	2.102842024	5.958052402	2.979026201	2.437385073	2.979026201	1.357530927	1.78741572	4.124805509	1.462431044	2.234269651	8.937078602	1.624923382	1.78741572	1.276725515	1.756861606	4.468539301	4.468539301
ADAMTS15	0.59580524	5.027106714	1.117134825	1.624923382	3.596629194	1.78741572	4.062308456	8.192322052	1.78741572	2.553451029	6.462195297	8.937078602	5.106902059	3.58890558	4.468539301	8.937078602	2.465400994	2.234269651	3.830176544	1.34056179	4.468539301	3.249846765	3.249846765	8.937078602	5.585674127	4.468539301	4.468539301	1.78741572	1.4895131	4.468539301	2.437385073	5.782815566	2.979026201	2.979026201	0.812461691	8.937078602	1.24440335	3.574831441	2.062402754	1.299938706	4.468539301	8.937078602	0.866625804	1.78741572	2.553451029	1.145779308	2.234269651	2.234269651
ADAMTS16	2.979026201	1.675702238	4.468539301	2.437385073	1.307865161	1.78741572	1.624923382	0.74475655	5.362247161	3.830176544	1.37493517	14.895131	2.553451029	0.774077674	4.468539301	8.937078602	0.924525373	2.234269651	3.830176544	0.558567413	4.468539301	4.874770147	1.421807959	8.937078602	1.117134825	4.468539301	4.468539301	1.78741572	1.4895131	4.468539301	5.687231838	1.577131518	2.979026201	5.958052402	2.437385073	2.979026201	1.357530927	3.574831441	4.124805509	2.437385073	4.468539301	8.937078602	1.733251608	5.362247161	6.383627573	1.90963218	4.468539301	4.468539301
ADAMTS17	1.19161048	1.675702238	4.468539301	1.218692537	1.198876398	1.78741572	0.812461691	1.4895131	1.78741572	0.638362757	0.687467585	2.979026201	1.276725515	1.337043255	4.468539301	8.937078602	0.616350248	2.234269651	1.276725515	0.781994378	4.468539301	2.437385073	1.828038805	8.937078602	3.351404476	4.468539301	4.468539301	3.574831441	1.4895131	8.937078602	8.124616911	3.154263036	2.979026201	2.979026201	4.874770147	2.979026201	1.923168813	3.574831441	13.06188411	1.462431044	6.702808952	8.937078602	1.299938706	1.78741572	2.553451029	1.222164595	2.234269651	2.234269651
ADAMTS18	2.979026201	0.558567413	4.468539301	3.65607761	1.307865161	1.78741572	1.624923382	2.234269651	3.574831441	1.276725515	1.37493517	2.979026201	2.553451029	2.040750232	8.937078602	8.937078602	1.232700497	2.234269651	1.276725515	1.228848308	4.468539301	1.624923382	0.812461691	8.937078602	2.234269651	8.937078602	8.937078602	7.149662882	1.4895131	8.937078602	7.31215522	2.102842024	2.979026201	2.979026201	4.062308456	2.979026201	1.24440335	1.78741572	1.37493517	1.949908059	4.468539301	8.937078602	1.624923382	3.574831441	7.660353088	1.37493517	6.702808952	4.468539301
ADAMTS19	3.574831441	0.558567413	1.117134825	2.437385073	1.307865161	3.574831441	0.812461691	0.74475655	3.574831441	2.553451029	1.099948136	2.979026201	1.276725515	1.337043255	4.468539301	8.937078602	1.232700497	2.234269651	1.276725515	0.44685393	4.468539301	3.249846765	1.421807959	8.937078602	2.234269651	4.468539301	4.468539301	1.78741572	2.979026201	4.468539301	4.062308456	1.577131518	2.979026201	8.937078602	0.812461691	5.958052402	1.018148195	1.78741572	3.437337924	0.974954029	2.234269651	8.937078602	1.408266931	5.362247161	2.553451029	1.604091031	2.234269651	2.234269651
ADAMTS2	10.72449432	1.117134825	13.4056179	6.905924375	0.762921344	19.66157293	10.56200198	0.74475655	26.81123581	3.191813787	0.962454619	26.81123581	1.276725515	0.351853488	13.4056179	8.937078602	0.924525373	11.17134825	5.106902059	0.558567413	13.4056179	1.624923382	0.203115423	8.937078602	2.234269651	4.468539301	4.468539301	1.78741572	1.4895131	8.937078602	5.687231838	1.051421012	8.937078602	5.958052402	2.437385073	14.895131	1.810041236	3.574831441	16.49922204	0.812461691	4.468539301	8.937078602	2.329056848	5.362247161	14.04398066	1.90963218	11.17134825	8.937078602
ADAMTS20	1.78741572	3.351404476	4.468539301	3.249846765	2.070786505	1.78741572	0.812461691	4.468539301	3.574831441	2.553451029	1.237441653	2.979026201	1.276725515	1.900008837	4.468539301	8.937078602	2.465400994	2.234269651	1.276725515	1.228848308	4.468539301	1.624923382	1.828038805	8.937078602	7.819943777	8.937078602	4.468539301	5.362247161	1.4895131	8.937078602	5.687231838	1.577131518	2.979026201	2.979026201	1.624923382	2.979026201	1.357530927	1.78741572	2.749870339	2.599877412	6.702808952	8.937078602	1.733251608	1.78741572	1.276725515	2.062402754	13.4056179	2.234269651
ADAMTS3	9.532883843	6.144241539	6.702808952	3.65607761	2.615730323	3.574831441	2.437385073	4.468539301	3.574831441	4.468539301	2.474883305	2.979026201	6.383627573	2.955569302	4.468539301	8.937078602	5.238977112	6.702808952	1.276725515	3.574831441	4.468539301	8.937078602	7.31215522	8.937078602	6.702808952	8.937078602	8.937078602	3.574831441	2.979026201	4.468539301	5.687231838	1.577131518	2.979026201	5.958052402	2.437385073	2.979026201	4.072592781	1.78741572	6.187208263	5.5247395	11.17134825	8.937078602	3.574831441	7.149662882	3.830176544	3.055411488	4.468539301	2.234269651
ADAMTS4	9.532883843	2.234269651	21.22556168	8.124616911	1.961797742	8.937078602	13.81184875	2.979026201	12.51191004	5.745264816	1.512428687	5.958052402	3.830176544	1.759267441	17.8741572	8.937078602	4.314451739	24.57696616	19.15088272	2.457696616	93.83932533	22.74892735	2.843615919	35.74831441	11.17134825	8.937078602	17.8741572	12.51191004	2.979026201	31.27977511	8.937078602	1.577131518	29.79026201	2.979026201	1.624923382	17.8741572	2.375679122	3.574831441	9.624546187	1.78741572	8.937078602	17.8741572	2.004072171	7.149662882	12.76725515	2.291558616	2.234269651	46.91966266
ADAMTS5	0.59580524	0.558567413	6.702808952	0.812461691	1.089887634	1.78741572	1.624923382	0.74475655	1.78741572	3.191813787	0.824961102	2.979026201	2.553451029	0.703706977	17.8741572	8.937078602	1.232700497	6.702808952	1.276725515	1.675702238	4.468539301	6.499693529	2.031154228	8.937078602	5.585674127	4.468539301	13.4056179	5.362247161	1.4895131	8.937078602	6.499693529	1.577131518	8.937078602	2.979026201	1.624923382	2.979026201	1.696913659	5.362247161	1.37493517	0.812461691	2.234269651	8.937078602	1.624923382	3.574831441	3.830176544	1.680476318	2.234269651	6.702808952
ADAMTS6	4.766441921	2.234269651	1.117134825	1.624923382	2.070786505	7.149662882	6.499693529	2.234269651	7.149662882	2.553451029	1.37493517	5.958052402	1.276725515	1.477784651	22.34269651	8.937078602	4.314451739	15.63988755	3.830176544	1.005421343	8.937078602	4.874770147	2.031154228	8.937078602	4.468539301	4.468539301	4.468539301	1.78741572	1.4895131	4.468539301	8.124616911	1.577131518	5.958052402	5.958052402	4.874770147	29.79026201	3.506954895	1.78741572	4.812273094	5.687231838	2.234269651	8.937078602	2.76236975	3.574831441	2.553451029	2.826255626	2.234269651	2.234269651
ADAMTS7	3.574831441	0.558567413	3.351404476	3.65607761	1.307865161	1.78741572	0.812461691	0.74475655	5.362247161	1.915088272	0.962454619	8.937078602	5.106902059	1.688896744	4.468539301	8.937078602	2.15722587	4.468539301	2.553451029	2.234269651	8.937078602	4.062308456	2.234269651	8.937078602	5.585674127	4.468539301	17.8741572	3.574831441	2.979026201	4.468539301	6.499693529	1.051421012	2.979026201	8.937078602	5.687231838	5.958052402	2.149423968	1.78741572	1.37493517	2.924862088	2.234269651	8.937078602	1.516595157	7.149662882	2.553451029	1.298549882	2.234269651	2.234269651
ADAMTS8	4.766441921	1.117134825	2.234269651	0.812461691	1.089887634	1.78741572	1.624923382	0.74475655	7.149662882	0.638362757	0.549974068	5.958052402	2.553451029	0.562965581	4.468539301	8.937078602	2.773576118	2.234269651	1.276725515	1.117134825	4.468539301	0.812461691	2.031154228	8.937078602	2.234269651	4.468539301	4.468539301	5.362247161	2.979026201	4.468539301	4.062308456	0.525710506	2.979026201	2.979026201	1.624923382	2.979026201	1.583786081	1.78741572	2.749870339	1.78741572	2.234269651	8.937078602	1.516595157	1.78741572	2.553451029	1.756861606	2.234269651	2.234269651
ADAMTS9	1.78741572	1.675702238	6.702808952	5.687231838	1.089887634	10.72449432	4.062308456	2.234269651	3.574831441	5.745264816	0.824961102	2.979026201	1.276725515	1.970379534	17.8741572	8.937078602	3.081751242	6.702808952	6.383627573	1.117134825	53.62247161	9.749540294	1.624923382	8.937078602	10.05421343	4.468539301	8.937078602	10.72449432	4.468539301	8.937078602	7.31215522	1.051421012	8.937078602	8.937078602	1.624923382	11.9161048	8.597695871	7.149662882	5.499740678	7.474647558	2.234269651	8.937078602	9.424555617	3.574831441	11.49052963	7.867684582	2.234269651	17.8741572
ADAMTSL1	5.958052402	3.351404476	2.234269651	2.437385073	1.852808979	5.362247161	1.624923382	0.74475655	1.78741572	1.915088272	2.612376822	2.979026201	1.276725515	2.603715813	4.468539301	8.937078602	0.616350248	4.468539301	1.276725515	1.005421343	4.468539301	4.874770147	1.421807959	8.937078602	1.117134825	4.468539301	4.468539301	5.362247161	4.468539301	8.937078602	5.687231838	0.525710506	5.958052402	2.979026201	2.437385073	2.979026201	2.262551545	1.78741572	5.499740678	2.274892735	2.234269651	8.937078602	2.16656451	7.149662882	1.276725515	1.527705744	6.702808952	4.468539301
ADAMTSL2	2.979026201	2.234269651	5.585674127	1.624923382	2.724719086	3.574831441	1.624923382	0.74475655	5.362247161	3.191813787	2.199896271	5.958052402	1.276725515	1.970379534	4.468539301	8.937078602	3.389926366	2.234269651	3.830176544	3.798258406	4.468539301	4.874770147	2.031154228	8.937078602	3.351404476	8.937078602	8.937078602	7.149662882	4.468539301	4.468539301	12.18692537	4.731394554	2.979026201	2.979026201	1.624923382	2.979026201	2.375679122	1.78741572	14.43681928	3.574831441	4.468539301	17.8741572	1.733251608	3.574831441	10.21380412	1.527705744	11.17134825	15.63988755
ADAMTSL3	0.59580524	1.117134825	2.234269651	0.812461691	0.871910108	3.574831441	1.624923382	0.74475655	1.78741572	0.638362757	0.137493517	2.979026201	1.276725515	1.266672558	4.468539301	8.937078602	0.308175124	2.234269651	1.276725515	0.44685393	4.468539301	1.624923382	0.812461691	8.937078602	3.351404476	4.468539301	4.468539301	1.78741572	1.4895131	4.468539301	3.249846765	3.154263036	2.979026201	2.979026201	0.812461691	5.958052402	1.24440335	1.78741572	3.437337924	0.812461691	2.234269651	8.937078602	1.624923382	1.78741572	2.553451029	1.451320457	2.234269651	2.234269651
ADAMTSL4	2.383220961	1.675702238	3.351404476	4.062308456	1.525842688	3.574831441	6.499693529	0.74475655	7.149662882	1.915088272	1.512428687	2.979026201	1.276725515	1.337043255	4.468539301	8.937078602	1.540875621	6.702808952	6.383627573	1.675702238	4.468539301	5.687231838	3.452962187	8.937078602	5.585674127	4.468539301	4.468539301	1.78741572	1.4895131	4.468539301	6.499693529	2.102842024	2.979026201	2.979026201	15.43677213	2.979026201	1.810041236	3.574831441	4.124805509	2.924862088	6.702808952	8.937078602	2.654041524	7.149662882	3.830176544	2.291558616	2.234269651	2.234269651
ADAMTSL5	2.979026201	7.819943777	8.937078602	3.65607761	5.122471882	5.362247161	2.437385073	4.468539301	5.362247161	2.553451029	3.437337924	5.958052402	1.276725515	5.066690231	4.468539301	8.937078602	4.314451739	4.468539301	3.830176544	3.574831441	4.468539301	4.062308456	4.671654724	8.937078602	7.819943777	4.468539301	4.468539301	5.362247161	4.468539301	8.937078602	6.499693529	8.937078602	8.937078602	2.979026201	7.31215522	5.958052402	2.488806699	1.78741572	3.437337924	2.76236975	4.468539301	8.937078602	2.816533863	7.149662882	7.660353088	2.291558616	4.468539301	2.234269651
ADAP1	9.532883843	35.189747	2.234269651	11.78069452	33.35056161	5.362247161	12.99938706	28.30074891	8.937078602	15.95906893	35.61082089	2.979026201	6.383627573	21.60380418	4.468539301	8.937078602	25.27036019	4.468539301	11.49052963	17.20387631	8.937078602	12.99938706	33.31092934	8.937078602	3.351404476	80.43370742	4.468539301	14.29932576	41.70636681	4.468539301	9.749540294	35.74831441	8.937078602	5.958052402	59.30970345	8.937078602	28.73440462	14.29932576	8.249611018	25.02382009	13.4056179	8.937078602	31.74017007	14.29932576	11.49052963	32.99844407	4.468539301	8.937078602
ADAP2	8.341273362	1.117134825	4.468539301	8.530847757	1.089887634	5.362247161	5.687231838	1.4895131	3.574831441	11.49052963	1.099948136	11.9161048	6.383627573	2.040750232	4.468539301	8.937078602	1.849050745	2.234269651	8.937078602	1.675702238	4.468539301	8.124616911	1.421807959	8.937078602	10.05421343	4.468539301	4.468539301	8.937078602	1.4895131	4.468539301	4.062308456	0.525710506	11.9161048	5.958052402	3.249846765	8.937078602	2.601934277	12.51191004	4.812273094	3.249846765	6.702808952	8.937078602	2.599877412	12.51191004	5.106902059	1.833246893	15.63988755	13.4056179
ADAR	33.96089869	37.98258406	23.45983133	34.52962187	25.50337065	19.66157293	30.06108257	23.83220961	39.32314585	25.53451029	22.96141733	26.81123581	26.81123581	25.96678744	31.27977511	8.937078602	22.18860894	31.27977511	30.64141235	29.71578635	13.4056179	32.49846765	36.35766068	8.937078602	22.34269651	13.4056179	26.81123581	28.59865153	29.79026201	13.4056179	11.37446368	28.91407783	23.83220961	11.9161048	17.8741572	32.76928821	26.69810823	16.08674148	27.49870339	19.66157293	17.8741572	17.8741572	25.67378944	17.8741572	31.91813787	24.74883305	20.10842686	15.63988755
ADARB1	10.72449432	6.144241539	11.17134825	8.937078602	7.084269624	5.362247161	7.31215522	2.979026201	10.72449432	7.02199033	4.124805509	2.979026201	3.830176544	5.770397208	4.468539301	8.937078602	3.389926366	4.468539301	6.383627573	5.585674127	4.468539301	14.62431044	4.874770147	8.937078602	10.05421343	13.4056179	4.468539301	3.574831441	4.468539301	13.4056179	10.56200198	3.154263036	14.895131	23.83220961	4.874770147	14.895131	2.375679122	3.574831441	4.812273094	2.76236975	2.234269651	8.937078602	3.195682652	3.574831441	6.383627573	2.44432919	2.234269651	2.234269651
ADARB2	2.383220961	1.117134825	4.468539301	4.468539301	1.089887634	3.574831441	1.624923382	1.4895131	3.574831441	1.915088272	1.099948136	2.979026201	2.553451029	1.407413953	4.468539301	8.937078602	1.540875621	2.234269651	3.830176544	1.34056179	4.468539301	0.812461691	2.031154228	8.937078602	2.234269651	4.468539301	4.468539301	5.362247161	2.979026201	4.468539301	6.499693529	1.051421012	5.958052402	2.979026201	4.874770147	5.958052402	1.357530927	1.78741572	2.749870339	1.78741572	4.468539301	17.8741572	2.112400397	1.78741572	8.937078602	1.680476318	2.234269651	4.468539301
ADAT1	6.553857642	3.351404476	5.585674127	5.281000992	3.814606721	1.78741572	5.687231838	7.447565502	3.574831441	8.298715845	5.224753644	2.979026201	5.106902059	4.433353952	4.468539301	8.937078602	3.389926366	6.702808952	5.106902059	5.138820196	4.468539301	5.687231838	2.843615919	8.937078602	7.819943777	4.468539301	4.468539301	7.149662882	1.4895131	4.468539301	9.749540294	4.731394554	8.937078602	2.979026201	5.687231838	2.979026201	5.090740976	8.937078602	6.874675848	2.924862088	2.234269651	8.937078602	4.170636681	8.937078602	5.106902059	4.048420222	6.702808952	2.234269651
ADAT2	4.766441921	10.05421343	3.351404476	3.65607761	8.065168495	3.574831441	3.249846765	5.213295851	7.149662882	4.468539301	6.32470178	5.958052402	6.383627573	7.740776742	4.468539301	8.937078602	8.01255323	4.468539301	1.276725515	6.479381987	4.468539301	4.874770147	6.702808952	8.937078602	2.234269651	17.8741572	4.468539301	7.149662882	4.468539301	4.468539301	4.062308456	10.51421012	2.979026201	5.958052402	8.937078602	5.958052402	2.828189431	5.362247161	4.124805509	2.76236975	4.468539301	8.937078602	2.004072171	8.937078602	5.106902059	2.749870339	8.937078602	2.234269651
ADAT3	10.72449432	6.144241539	4.468539301	5.687231838	6.32134828	1.78741572	4.874770147	2.979026201	5.362247161	5.745264816	5.774727712	2.979026201	6.383627573	6.333362789	4.468539301	8.937078602	3.698101491	2.234269651	2.553451029	5.138820196	4.468539301	5.687231838	6.702808952	8.937078602	13.4056179	17.8741572	4.468539301	10.72449432	4.468539301	8.937078602	6.499693529	4.205684048	2.979026201	14.895131	8.937078602	8.937078602	3.054444586	7.149662882	4.812273094	4.712277809	4.468539301	8.937078602	4.658113696	1.78741572	8.937078602	3.590108498	2.234269651	2.234269651
ADCK1	1.78741572	2.792837063	3.351404476	0.812461691	1.089887634	1.78741572	2.437385073	2.979026201	1.78741572	2.553451029	1.512428687	2.979026201	2.553451029	1.900008837	4.468539301	8.937078602	0.924525373	2.234269651	2.553451029	0.89370786	4.468539301	1.624923382	1.421807959	8.937078602	3.351404476	4.468539301	4.468539301	7.149662882	1.4895131	4.468539301	2.437385073	0.525710506	2.979026201	2.979026201	2.437385073	2.979026201	1.810041236	3.574831441	2.062402754	1.462431044	2.234269651	8.937078602	1.516595157	5.362247161	1.276725515	1.37493517	2.234269651	2.234269651
ADCK2	5.362247161	7.819943777	4.468539301	9.749540294	6.539325807	7.149662882	4.062308456	8.937078602	7.149662882	9.57544136	7.012169365	2.979026201	7.660353088	5.911138603	4.468539301	8.937078602	5.547152236	2.234269651	7.660353088	4.691966266	4.468539301	4.874770147	7.109039797	8.937078602	5.585674127	4.468539301	4.468539301	17.8741572	4.468539301	8.937078602	12.99938706	3.679973542	2.979026201	14.895131	10.56200198	2.979026201	6.448271903	5.362247161	6.187208263	4.874770147	4.468539301	8.937078602	4.983098372	8.937078602	3.830176544	4.965043668	2.234269651	11.17134825
ADCK5	5.958052402	5.585674127	2.234269651	8.530847757	8.719101076	5.362247161	6.499693529	11.17134825	5.362247161	10.85216687	10.31201377	8.937078602	2.553451029	8.655595812	4.468539301	8.937078602	8.937078602	2.234269651	6.383627573	7.261376364	4.468539301	11.37446368	6.905924375	8.937078602	12.28848308	22.34269651	8.937078602	7.149662882	10.4265917	8.937078602	6.499693529	12.09134164	2.979026201	8.937078602	7.31215522	11.9161048	3.506954895	5.362247161	4.812273094	5.362247161	2.234269651	8.937078602	4.224800794	7.149662882	1.276725515	3.590108498	8.937078602	4.468539301
ADCY1	2.383220961	1.117134825	3.351404476	2.437385073	1.416853925	1.78741572	0.812461691	2.234269651	3.574831441	3.191813787	0.824961102	2.979026201	2.553451029	1.337043255	4.468539301	8.937078602	0.924525373	2.234269651	3.830176544	1.78741572	4.468539301	4.062308456	2.234269651	8.937078602	4.468539301	4.468539301	4.468539301	3.574831441	2.979026201	4.468539301	6.499693529	1.577131518	2.979026201	2.979026201	1.624923382	2.979026201	2.03629639	1.78741572	6.187208263	1.78741572	4.468539301	8.937078602	1.624923382	1.78741572	3.830176544	1.833246893	2.234269651	2.234269651
ADCY10	1.78741572	1.675702238	6.702808952	3.249846765	1.743820215	3.574831441	0.812461691	1.4895131	1.78741572	3.830176544	0.962454619	2.979026201	1.276725515	1.19630186	4.468539301	8.937078602	1.232700497	2.234269651	1.276725515	0.781994378	4.468539301	1.624923382	0.812461691	8.937078602	1.117134825	4.468539301	4.468539301	1.78741572	1.4895131	4.468539301	8.937078602	1.051421012	5.958052402	2.979026201	1.624923382	5.958052402	2.941317008	1.78741572	3.437337924	2.76236975	2.234269651	8.937078602	3.683159666	1.78741572	3.830176544	3.055411488	6.702808952	2.234269651
ADCY2	3.574831441	1.675702238	4.468539301	2.437385073	1.307865161	3.574831441	4.874770147	2.979026201	1.78741572	1.276725515	0.549974068	2.979026201	2.553451029	1.548155348	4.468539301	8.937078602	1.540875621	2.234269651	1.276725515	1.34056179	4.468539301	4.874770147	1.015577114	8.937078602	6.702808952	4.468539301	8.937078602	1.78741572	2.979026201	4.468539301	4.874770147	1.577131518	2.979026201	2.979026201	1.624923382	2.979026201	1.923168813	1.78741572	4.812273094	2.599877412	2.234269651	8.937078602	1.516595157	1.78741572	1.276725515	1.451320457	2.234269651	4.468539301
ADCY3	7.149662882	5.585674127	2.234269651	3.65607761	4.577528065	1.78741572	5.687231838	2.234269651	1.78741572	4.468539301	6.462195297	2.979026201	5.106902059	4.925948836	4.468539301	8.937078602	4.622626863	2.234269651	2.553451029	4.915393231	8.937078602	9.749540294	4.671654724	8.937078602	2.234269651	4.468539301	4.468539301	1.78741572	1.4895131	4.468539301	4.062308456	4.205684048	2.979026201	5.958052402	7.31215522	5.958052402	2.601934277	1.78741572	4.124805509	2.274892735	4.468539301	8.937078602	2.16656451	5.362247161	3.830176544	1.451320457	4.468539301	8.937078602
ADCY4	6.553857642	4.468539301	1.117134825	3.249846765	3.705617957	5.362247161	3.249846765	1.4895131	7.149662882	4.468539301	1.924909237	8.937078602	1.276725515	2.040750232	4.468539301	8.937078602	3.081751242	2.234269651	5.106902059	2.010842686	4.468539301	4.062308456	2.843615919	8.937078602	3.351404476	4.468539301	4.468539301	5.362247161	4.468539301	4.468539301	6.499693529	3.154263036	14.895131	8.937078602	0.812461691	2.979026201	2.03629639	1.78741572	1.37493517	3.574831441	4.468539301	8.937078602	1.78741572	3.574831441	1.276725515	1.756861606	2.234269651	2.234269651
ADCY5	2.979026201	3.909971889	1.117134825	2.031154228	2.397752796	1.78741572	0.812461691	1.4895131	1.78741572	1.276725515	1.649922204	5.958052402	1.276725515	1.407413953	4.468539301	8.937078602	1.849050745	4.468539301	3.830176544	1.675702238	4.468539301	5.687231838	2.234269651	8.937078602	1.117134825	13.4056179	8.937078602	5.362247161	2.979026201	8.937078602	4.874770147	2.102842024	2.979026201	5.958052402	2.437385073	2.979026201	2.262551545	1.78741572	3.437337924	3.412339103	2.234269651	8.937078602	3.249846765	1.78741572	1.276725515	2.138788042	2.234269651	2.234269651
ADCY6	9.532883843	11.17134825	13.4056179	10.96823283	20.59887629	16.08674148	7.31215522	11.17134825	5.362247161	6.383627573	15.53676742	5.958052402	14.04398066	18.71860558	4.468539301	8.937078602	11.4024796	15.63988755	10.21380412	15.19303362	8.937078602	5.687231838	16.0461184	8.937078602	8.937078602	17.8741572	13.4056179	3.574831441	16.3846441	4.468539301	6.499693529	12.61705214	14.895131	5.958052402	13.81184875	8.937078602	6.674527057	3.574831441	4.124805509	7.637139897	11.17134825	8.937078602	8.449601588	3.574831441	2.553451029	7.332987571	8.937078602	2.234269651
ADCY7	13.70352052	8.37851119	6.702808952	15.84300298	5.994381989	3.574831441	12.18692537	2.979026201	5.362247161	12.12889239	7.012169365	5.958052402	14.04398066	5.207431627	4.468539301	8.937078602	6.163502484	2.234269651	10.21380412	3.798258406	4.468539301	12.18692537	8.530847757	8.937078602	18.99129203	13.4056179	17.8741572	10.72449432	5.958052402	13.4056179	9.749540294	2.102842024	2.979026201	14.895131	4.874770147	11.9161048	4.298847935	14.29932576	3.437337924	3.574831441	6.702808952	8.937078602	6.283037078	5.362247161	6.383627573	6.798290561	8.937078602	2.234269651
ADCY8	4.170636681	0.558567413	3.351404476	1.218692537	0.762921344	1.78741572	2.437385073	1.4895131	5.362247161	3.191813787	0.962454619	5.958052402	2.553451029	1.548155348	4.468539301	8.937078602	1.849050745	4.468539301	1.276725515	1.34056179	4.468539301	3.249846765	2.640500496	8.937078602	4.468539301	4.468539301	4.468539301	1.78741572	1.4895131	4.468539301	4.874770147	0.525710506	2.979026201	2.979026201	0.812461691	2.979026201	2.488806699	3.574831441	3.437337924	1.78741572	2.234269651	8.937078602	1.895743946	8.937078602	3.830176544	1.680476318	4.468539301	2.234269651
ADCY9	5.362247161	3.909971889	3.351404476	5.687231838	2.942696613	5.362247161	2.437385073	4.468539301	8.937078602	1.276725515	2.337389788	2.979026201	1.276725515	2.251862325	4.468539301	8.937078602	2.15722587	4.468539301	6.383627573	1.899129203	13.4056179	1.624923382	3.249846765	8.937078602	4.468539301	4.468539301	8.937078602	1.78741572	2.979026201	4.468539301	2.437385073	3.154263036	2.979026201	2.979026201	1.624923382	2.979026201	4.185720358	1.78741572	5.499740678	4.387293132	2.234269651	8.937078602	4.170636681	1.78741572	8.937078602	2.291558616	4.468539301	4.468539301
ADCYAP1	4.766441921	1.117134825	3.351404476	1.218692537	1.198876398	1.78741572	1.624923382	4.468539301	5.362247161	3.191813787	0.824961102	2.979026201	1.276725515	1.19630186	4.468539301	8.937078602	1.232700497	2.234269651	1.276725515	1.675702238	4.468539301	2.437385073	0.609346268	8.937078602	2.234269651	4.468539301	4.468539301	1.78741572	1.4895131	4.468539301	5.687231838	1.577131518	2.979026201	2.979026201	2.437385073	2.979026201	1.018148195	1.78741572	1.37493517	1.299938706	2.234269651	8.937078602	1.299938706	3.574831441	1.276725515	1.680476318	8.937078602	4.468539301
ADCYAP1R1	5.362247161	3.351404476	3.351404476	2.031154228	1.852808979	1.78741572	0.812461691	2.234269651	5.362247161	3.830176544	1.924909237	8.937078602	1.276725515	2.251862325	4.468539301	8.937078602	1.849050745	2.234269651	5.106902059	2.122556168	4.468539301	4.062308456	2.234269651	8.937078602	2.234269651	4.468539301	4.468539301	3.574831441	1.4895131	8.937078602	9.749540294	2.102842024	2.979026201	2.979026201	3.249846765	2.979026201	3.054444586	3.574831441	3.437337924	1.949908059	4.468539301	8.937078602	2.491549186	3.574831441	2.553451029	1.90963218	2.234269651	2.234269651
ADD1	14.895131	8.37851119	22.34269651	10.15577114	11.77078645	12.51191004	8.937078602	4.468539301	14.29932576	10.21380412	11.41196191	5.958052402	12.76725515	10.20375116	22.34269651	8.937078602	11.4024796	20.10842686	15.32070618	10.38935388	8.937078602	7.31215522	8.937078602	8.937078602	20.10842686	8.937078602	8.937078602	7.149662882	11.9161048	4.468539301	4.062308456	13.14276265	17.8741572	8.937078602	9.749540294	2.979026201	11.19963015	14.29932576	20.62402754	10.07452497	15.63988755	8.937078602	12.24108948	16.08674148	20.42760823	10.23562848	13.4056179	6.702808952
ADD2	5.362247161	2.792837063	7.819943777	4.468539301	1.525842688	3.574831441	4.062308456	2.979026201	1.78741572	2.553451029	0.687467585	2.979026201	5.106902059	1.759267441	4.468539301	8.937078602	1.849050745	2.234269651	1.276725515	1.675702238	4.468539301	4.062308456	1.828038805	8.937078602	1.117134825	4.468539301	8.937078602	5.362247161	2.979026201	4.468539301	8.124616911	1.577131518	8.937078602	5.958052402	4.062308456	8.937078602	2.828189431	1.78741572	2.749870339	1.949908059	2.234269651	8.937078602	1.733251608	8.937078602	5.106902059	2.215173329	2.234269651	2.234269651
ADD3	6.553857642	15.63988755	11.17134825	16.24923382	30.08089871	7.149662882	4.874770147	14.895131	12.51191004	15.95906893	25.71128767	11.9161048	11.49052963	26.8816065	13.4056179	8.937078602	20.95590845	2.234269651	11.49052963	27.14637625	8.937078602	12.99938706	20.71777312	8.937078602	13.4056179	40.21685371	17.8741572	7.149662882	19.36367031	13.4056179	6.499693529	28.38836733	2.979026201	8.937078602	30.06108257	11.9161048	30.99695617	21.44898865	28.18617098	43.54794664	15.63988755	8.937078602	34.12339103	16.08674148	16.59743169	37.27602015	15.63988755	8.937078602
ADGB	0.59580524	1.117134825	1.117134825	0.812461691	0.871910108	1.78741572	2.437385073	1.4895131	1.78741572	3.830176544	0.962454619	2.979026201	2.553451029	1.055560465	4.468539301	8.937078602	1.540875621	2.234269651	1.276725515	0.89370786	4.468539301	1.624923382	0.609346268	8.937078602	4.468539301	4.468539301	8.937078602	1.78741572	1.4895131	4.468539301	3.249846765	1.051421012	2.979026201	2.979026201	1.624923382	2.979026201	1.470658504	1.78741572	3.437337924	1.949908059	2.234269651	8.937078602	0.812461691	3.574831441	1.276725515	0.840238159	2.234269651	4.468539301
ADGRA1	4.170636681	0.558567413	8.937078602	0.812461691	1.416853925	1.78741572	1.624923382	2.234269651	1.78741572	1.915088272	1.37493517	2.979026201	1.276725515	1.548155348	4.468539301	8.937078602	1.849050745	2.234269651	5.106902059	1.78741572	4.468539301	3.249846765	1.218692537	8.937078602	6.702808952	4.468539301	8.937078602	7.149662882	1.4895131	4.468539301	8.124616911	2.62855253	2.979026201	5.958052402	2.437385073	2.979026201	2.03629639	1.78741572	4.812273094	2.76236975	2.234269651	8.937078602	1.949908059	3.574831441	7.660353088	1.833246893	2.234269651	2.234269651
ADGRA2	4.766441921	2.234269651	8.937078602	3.249846765	1.198876398	19.66157293	5.687231838	2.234269651	21.44898865	2.553451029	0.274987034	5.958052402	6.383627573	1.125931163	8.937078602	8.937078602	1.540875621	15.63988755	7.660353088	0.558567413	4.468539301	1.624923382	1.421807959	8.937078602	1.117134825	4.468539301	22.34269651	5.362247161	1.4895131	4.468539301	3.249846765	1.577131518	20.85318341	11.9161048	2.437385073	14.895131	1.357530927	1.78741572	24.06136547	0.974954029	4.468539301	8.937078602	1.949908059	7.149662882	34.47158889	1.298549882	4.468539301	17.8741572
ADGRA3	5.958052402	10.05421343	3.351404476	6.093462683	13.73258419	1.78741572	6.499693529	11.17134825	5.362247161	7.660353088	9.349559153	5.958052402	15.32070618	13.01857907	8.937078602	8.937078602	12.63518009	4.468539301	3.830176544	16.08674148	8.937078602	7.31215522	12.18692537	8.937078602	3.351404476	8.937078602	4.468539301	5.362247161	13.4056179	8.937078602	7.31215522	10.51421012	5.958052402	2.979026201	6.499693529	8.937078602	5.995761594	3.574831441	5.499740678	5.5247395	8.937078602	8.937078602	7.257991107	3.574831441	6.383627573	7.180216997	4.468539301	2.234269651
ADGRB1	3.574831441	1.675702238	3.351404476	1.624923382	0.762921344	3.574831441	2.437385073	0.74475655	1.78741572	1.276725515	1.37493517	5.958052402	2.553451029	1.337043255	4.468539301	8.937078602	0.308175124	2.234269651	1.276725515	1.005421343	4.468539301	3.249846765	1.015577114	8.937078602	6.702808952	4.468539301	4.468539301	5.362247161	4.468539301	4.468539301	1.624923382	1.577131518	5.958052402	2.979026201	4.874770147	2.979026201	1.923168813	1.78741572	0.687467585	1.137446368	2.234269651	8.937078602	1.516595157	3.574831441	3.830176544	1.451320457	2.234269651	2.234269651
ADGRB2	2.383220961	0.558567413	2.234269651	1.218692537	1.307865161	1.78741572	0.812461691	0.74475655	1.78741572	2.553451029	1.099948136	5.958052402	1.276725515	1.125931163	4.468539301	8.937078602	0.616350248	2.234269651	1.276725515	2.122556168	4.468539301	3.249846765	2.234269651	8.937078602	3.351404476	4.468539301	4.468539301	3.574831441	1.4895131	4.468539301	4.874770147	1.051421012	8.937078602	2.979026201	3.249846765	2.979026201	2.262551545	1.78741572	3.437337924	1.949908059	2.234269651	8.937078602	1.679087495	5.362247161	2.553451029	1.90963218	4.468539301	2.234269651
ADGRB3	1.78741572	1.117134825	1.117134825	0.406230846	0.544943817	1.78741572	0.812461691	0.74475655	1.78741572	0.638362757	0.687467585	2.979026201	1.276725515	0.844448372	4.468539301	8.937078602	1.540875621	2.234269651	1.276725515	0.670280895	4.468539301	0.812461691	1.421807959	8.937078602	2.234269651	4.468539301	4.468539301	1.78741572	1.4895131	4.468539301	7.31215522	1.051421012	2.979026201	2.979026201	0.812461691	5.958052402	1.24440335	1.78741572	0.687467585	0.974954029	2.234269651	8.937078602	0.704133466	1.78741572	1.276725515	0.611082298	2.234269651	2.234269651
ADGRD1	2.979026201	1.117134825	1.117134825	2.031154228	1.416853925	5.362247161	1.624923382	1.4895131	3.574831441	2.553451029	1.649922204	2.979026201	1.276725515	1.618526046	4.468539301	8.937078602	2.15722587	4.468539301	2.553451029	1.675702238	4.468539301	3.249846765	0.609346268	8.937078602	12.28848308	4.468539301	4.468539301	1.78741572	1.4895131	8.937078602	5.687231838	2.102842024	2.979026201	8.937078602	0.812461691	2.979026201	1.357530927	1.78741572	4.812273094	0.974954029	4.468539301	26.81123581	1.354102819	1.78741572	2.553451029	1.527705744	6.702808952	4.468539301
ADGRD2	7.149662882	5.585674127	4.468539301	5.687231838	3.596629194	1.78741572	10.56200198	5.958052402	1.78741572	5.106902059	2.887363856	5.958052402	1.276725515	4.011129766	22.34269651	8.937078602	5.547152236	2.234269651	1.276725515	4.133398854	4.468539301	8.937078602	4.468539301	8.937078602	11.17134825	13.4056179	8.937078602	10.72449432	4.468539301	4.468539301	6.499693529	4.731394554	2.979026201	2.979026201	6.499693529	2.979026201	1.24440335	5.362247161	5.499740678	3.412339103	4.468539301	8.937078602	3.033190314	3.574831441	5.106902059	2.749870339	2.234269651	8.937078602
ADGRE1	2.979026201	2.234269651	3.351404476	2.843615919	1.852808979	8.937078602	1.624923382	1.4895131	1.78741572	1.915088272	0.962454619	2.979026201	3.830176544	1.970379534	4.468539301	8.937078602	3.081751242	2.234269651	3.830176544	1.34056179	4.468539301	1.624923382	1.218692537	8.937078602	1.117134825	4.468539301	4.468539301	5.362247161	1.4895131	4.468539301	6.499693529	1.577131518	2.979026201	2.979026201	2.437385073	2.979026201	2.03629639	7.149662882	4.124805509	3.574831441	2.234269651	8.937078602	2.058236284	7.149662882	1.276725515	2.215173329	8.937078602	2.234269651
ADGRE2	13.10771528	1.117134825	2.234269651	7.31215522	3.596629194	5.362247161	9.749540294	2.234269651	5.362247161	9.57544136	2.612376822	2.979026201	3.830176544	2.674086511	4.468539301	8.937078602	4.006276615	6.702808952	7.660353088	2.234269651	4.468539301	6.499693529	2.437385073	8.937078602	12.28848308	4.468539301	4.468539301	7.149662882	2.979026201	4.468539301	7.31215522	4.205684048	5.958052402	5.958052402	3.249846765	2.979026201	2.375679122	8.937078602	2.749870339	1.78741572	4.468539301	8.937078602	1.462431044	8.937078602	3.830176544	1.527705744	2.234269651	6.702808952
ADGRE5	30.38606725	37.42401665	10.05421343	21.53023481	29.31797737	8.937078602	29.24862088	43.19587991	17.8741572	36.38667717	34.23588572	8.937078602	37.02503992	30.32977069	13.4056179	8.937078602	36.67283978	17.8741572	37.02503992	30.16264028	13.4056179	29.24862088	35.13896814	8.937078602	18.99129203	53.62247161	17.8741572	10.72449432	20.85318341	13.4056179	12.18692537	28.38836733	20.85318341	17.8741572	29.24862088	20.85318341	11.76526803	19.66157293	6.874675848	9.262063279	6.702808952	17.8741572	12.67440238	21.44898865	11.49052963	10.38839906	24.57696616	2.234269651
ADGRF1	4.766441921	0.558567413	4.468539301	2.031154228	1.416853925	1.78741572	4.874770147	1.4895131	5.362247161	2.553451029	0.687467585	2.979026201	2.553451029	1.055560465	4.468539301	8.937078602	1.540875621	2.234269651	3.830176544	1.452275273	4.468539301	3.249846765	1.421807959	8.937078602	4.468539301	4.468539301	4.468539301	1.78741572	1.4895131	4.468539301	7.31215522	2.62855253	2.979026201	8.937078602	1.624923382	8.937078602	4.52510309	3.574831441	4.812273094	4.387293132	2.234269651	8.937078602	3.195682652	3.574831441	1.276725515	4.659502519	2.234269651	2.234269651
ADGRF2	4.170636681	0.558567413	1.117134825	2.031154228	1.416853925	1.78741572	2.437385073	2.234269651	1.78741572	3.191813787	0.824961102	2.979026201	1.276725515	1.618526046	4.468539301	8.937078602	3.081751242	2.234269651	1.276725515	0.558567413	4.468539301	1.624923382	2.031154228	8.937078602	1.117134825	4.468539301	4.468539301	3.574831441	1.4895131	4.468539301	2.437385073	2.102842024	5.958052402	8.937078602	1.624923382	2.979026201	5.882634017	1.78741572	2.749870339	3.249846765	4.468539301	8.937078602	5.416411274	1.78741572	1.276725515	2.44432919	2.234269651	6.702808952
ADGRF3	1.78741572	0.558567413	1.117134825	1.624923382	0.544943817	1.78741572	1.624923382	1.4895131	3.574831441	1.915088272	0.962454619	2.979026201	1.276725515	1.125931163	4.468539301	8.937078602	1.232700497	4.468539301	1.276725515	0.670280895	4.468539301	0.812461691	1.218692537	8.937078602	2.234269651	4.468539301	4.468539301	1.78741572	2.979026201	4.468539301	4.874770147	3.679973542	2.979026201	8.937078602	1.624923382	2.979026201	0.565637886	1.78741572	0.687467585	1.78741572	4.468539301	8.937078602	1.029118142	7.149662882	1.276725515	0.993008734	2.234269651	2.234269651
ADGRF4	1.78741572	0.558567413	2.234269651	1.218692537	1.307865161	1.78741572	0.812461691	1.4895131	1.78741572	3.830176544	1.237441653	2.979026201	1.276725515	1.125931163	4.468539301	8.937078602	0.924525373	2.234269651	1.276725515	1.899129203	4.468539301	0.812461691	1.421807959	8.937078602	1.117134825	4.468539301	4.468539301	1.78741572	1.4895131	4.468539301	5.687231838	1.051421012	2.979026201	2.979026201	2.437385073	2.979026201	3.733210049	1.78741572	2.062402754	3.249846765	2.234269651	8.937078602	2.437385073	5.362247161	1.276725515	1.90963218	2.234269651	2.234269651
ADGRF5	2.979026201	3.351404476	3.351404476	4.468539301	1.852808979	5.362247161	3.249846765	2.234269651	5.362247161	5.106902059	1.512428687	2.979026201	8.937078602	2.462974418	4.468539301	8.937078602	1.849050745	6.702808952	7.660353088	2.010842686	17.8741572	6.499693529	3.65607761	8.937078602	5.585674127	4.468539301	17.8741572	7.149662882	2.979026201	17.8741572	4.874770147	2.102842024	11.9161048	2.979026201	1.624923382	2.979026201	1.470658504	7.149662882	6.187208263	2.112400397	4.468539301	8.937078602	1.841579833	3.574831441	7.660353088	1.986017467	4.468539301	17.8741572
ADGRG1	5.362247161	20.10842686	10.05421343	7.31215522	13.29662914	5.362247161	8.124616911	26.81123581	7.149662882	11.49052963	21.99896271	5.958052402	16.59743169	19.42231255	17.8741572	8.937078602	18.49050745	4.468539301	10.21380412	24.01839874	8.937078602	17.8741572	16.65546467	8.937078602	1.117134825	8.937078602	4.468539301	1.78741572	2.979026201	4.468539301	2.437385073	11.03992063	2.979026201	2.979026201	8.937078602	2.979026201	50.90740976	3.574831441	17.8741572	22.74892735	2.234269651	8.937078602	43.7646031	8.937078602	12.76725515	36.43578199	2.234269651	6.702808952
ADGRG2	1.19161048	1.117134825	4.468539301	1.624923382	0.544943817	1.78741572	2.437385073	0.74475655	1.78741572	1.276725515	1.099948136	5.958052402	1.276725515	1.125931163	4.468539301	8.937078602	0.924525373	2.234269651	1.276725515	1.675702238	4.468539301	1.624923382	2.640500496	8.937078602	8.937078602	8.937078602	4.468539301	5.362247161	1.4895131	4.468539301	7.31215522	1.051421012	2.979026201	2.979026201	0.812461691	5.958052402	1.131275772	1.78741572	2.062402754	1.299938706	2.234269651	8.937078602	1.137446368	1.78741572	1.276725515	1.527705744	2.234269651	2.234269651
ADGRG3	4.170636681	1.675702238	3.351404476	3.249846765	2.070786505	3.574831441	3.249846765	0.74475655	1.78741572	0.638362757	0.274987034	2.979026201	1.276725515	1.829638139	4.468539301	8.937078602	3.389926366	2.234269651	6.383627573	1.78741572	4.468539301	2.437385073	1.421807959	8.937078602	4.468539301	4.468539301	4.468539301	5.362247161	2.979026201	4.468539301	4.062308456	2.102842024	8.937078602	2.979026201	5.687231838	2.979026201	1.810041236	1.78741572	4.812273094	2.599877412	4.468539301	17.8741572	1.733251608	3.574831441	7.660353088	1.680476318	2.234269651	13.4056179
ADGRG4	1.19161048	1.117134825	1.117134825	0.812461691	0.762921344	1.78741572	0.812461691	0.74475655	1.78741572	3.191813787	1.237441653	5.958052402	3.830176544	1.19630186	4.468539301	8.937078602	1.232700497	2.234269651	1.276725515	0.781994378	4.468539301	4.062308456	1.015577114	8.937078602	5.585674127	4.468539301	4.468539301	12.51191004	1.4895131	8.937078602	5.687231838	2.62855253	5.958052402	2.979026201	1.624923382	2.979026201	1.24440335	1.78741572	1.37493517	3.412339103	2.234269651	8.937078602	1.733251608	5.362247161	1.276725515	1.527705744	2.234269651	2.234269651
ADGRG5	2.979026201	0.558567413	1.117134825	4.468539301	1.307865161	1.78741572	4.062308456	1.4895131	3.574831441	1.915088272	2.749870339	2.979026201	3.830176544	2.040750232	4.468539301	8.937078602	3.698101491	2.234269651	2.553451029	2.234269651	4.468539301	3.249846765	2.437385073	8.937078602	2.234269651	8.937078602	4.468539301	5.362247161	2.979026201	4.468539301	6.499693529	2.62855253	2.979026201	17.8741572	3.249846765	2.979026201	1.018148195	1.78741572	2.062402754	2.112400397	4.468539301	8.937078602	1.895743946	3.574831441	2.553451029	2.367943903	8.937078602	4.468539301
ADGRG6	1.78741572	1.675702238	5.585674127	3.249846765	3.596629194	1.78741572	2.437385073	2.979026201	1.78741572	1.915088272	3.987311992	8.937078602	1.276725515	3.659276278	4.468539301	8.937078602	6.163502484	2.234269651	1.276725515	3.463117958	4.468539301	4.874770147	3.65607761	8.937078602	2.234269651	4.468539301	4.468539301	5.362247161	8.937078602	4.468539301	10.56200198	6.834236578	2.979026201	2.979026201	8.124616911	2.979026201	4.185720358	1.78741572	2.749870339	4.224800794	4.468539301	8.937078602	4.224800794	7.149662882	3.830176544	3.131796775	2.234269651	2.234269651
ADGRG7	3.574831441	3.909971889	1.117134825	2.031154228	3.48764043	3.574831441	2.437385073	3.723782751	1.78741572	1.276725515	3.849818475	2.979026201	1.276725515	2.674086511	4.468539301	8.937078602	4.930801988	2.234269651	5.106902059	2.122556168	4.468539301	7.31215522	2.640500496	8.937078602	5.585674127	4.468539301	8.937078602	5.362247161	1.4895131	4.468539301	5.687231838	3.679973542	2.979026201	2.979026201	0.812461691	2.979026201	3.167572163	3.574831441	2.062402754	3.249846765	2.234269651	8.937078602	3.249846765	5.362247161	1.276725515	2.44432919	4.468539301	2.234269651
ADGRL1	2.383220961	2.234269651	3.351404476	5.281000992	6.97528086	7.149662882	7.31215522	8.192322052	7.149662882	5.745264816	9.212065636	2.979026201	5.106902059	9.218561393	4.468539301	8.937078602	10.47795422	4.468539301	2.553451029	7.819943777	4.468539301	4.062308456	8.73396318	8.937078602	1.117134825	8.937078602	4.468539301	5.362247161	2.979026201	4.468539301	7.31215522	4.205684048	5.958052402	2.979026201	4.062308456	2.979026201	1.470658504	1.78741572	3.437337924	2.437385073	2.234269651	8.937078602	2.058236284	5.362247161	6.383627573	1.680476318	2.234269651	2.234269651
ADGRL2	6.553857642	1.117134825	16.75702238	3.65607761	1.852808979	5.362247161	5.687231838	1.4895131	7.149662882	4.468539301	1.37493517	29.79026201	1.276725515	1.759267441	8.937078602	8.937078602	3.698101491	17.8741572	5.106902059	1.563988755	22.34269651	6.499693529	3.249846765	8.937078602	4.468539301	8.937078602	4.468539301	3.574831441	2.979026201	8.937078602	4.062308456	1.577131518	2.979026201	2.979026201	1.624923382	11.9161048	13.12279896	5.362247161	15.12428687	10.88698666	13.4056179	17.8741572	18.79494712	10.72449432	11.49052963	14.51320457	4.468539301	29.04550546
ADGRL3	2.979026201	1.117134825	4.468539301	2.437385073	1.525842688	1.78741572	2.437385073	0.74475655	3.574831441	1.276725515	1.099948136	2.979026201	1.276725515	0.774077674	4.468539301	8.937078602	0.924525373	2.234269651	1.276725515	1.78741572	4.468539301	1.624923382	2.437385073	8.937078602	1.117134825	4.468539301	4.468539301	5.362247161	2.979026201	13.4056179	9.749540294	0.525710506	2.979026201	5.958052402	1.624923382	2.979026201	0.791893041	1.78741572	3.437337924	2.76236975	2.234269651	8.937078602	1.516595157	1.78741572	1.276725515	1.069394021	2.234269651	2.234269651
ADGRL4	2.383220961	1.117134825	4.468539301	1.624923382	0.871910108	3.574831441	0.812461691	0.74475655	1.78741572	3.191813787	0.687467585	2.979026201	1.276725515	1.19630186	4.468539301	8.937078602	0.924525373	4.468539301	3.830176544	0.781994378	4.468539301	6.499693529	1.624923382	8.937078602	5.585674127	4.468539301	13.4056179	7.149662882	1.4895131	4.468539301	5.687231838	0.525710506	2.979026201	2.979026201	0.812461691	2.979026201	1.24440335	1.78741572	2.749870339	0.324984676	2.234269651	8.937078602	1.245774593	1.78741572	1.276725515	0.763852872	6.702808952	8.937078602
ADGRV1	1.19161048	1.675702238	5.585674127	3.65607761	0.762921344	1.78741572	4.062308456	0.74475655	5.362247161	1.915088272	1.099948136	2.979026201	1.276725515	1.055560465	4.468539301	8.937078602	0.616350248	2.234269651	5.106902059	0.670280895	4.468539301	0.812461691	1.421807959	8.937078602	2.234269651	4.468539301	4.468539301	1.78741572	1.4895131	4.468539301	3.249846765	2.102842024	2.979026201	5.958052402	0.812461691	2.979026201	1.696913659	1.78741572	0.687467585	2.437385073	2.234269651	8.937078602	0.866625804	5.362247161	1.276725515	1.90963218	2.234269651	2.234269651
ADH1A	5.362247161	2.234269651	4.468539301	4.062308456	1.198876398	1.78741572	3.249846765	2.234269651	1.78741572	0.638362757	1.37493517	2.979026201	1.276725515	0.633336279	4.468539301	8.937078602	1.849050745	2.234269651	1.276725515	0.44685393	4.468539301	0.812461691	1.828038805	8.937078602	2.234269651	4.468539301	4.468539301	1.78741572	1.4895131	4.468539301	4.062308456	1.577131518	5.958052402	2.979026201	1.624923382	2.979026201	1.24440335	3.574831441	0.687467585	1.78741572	2.234269651	8.937078602	1.245774593	1.78741572	1.276725515	1.604091031	2.234269651	2.234269651
ADH1B	2.383220961	0.558567413	2.234269651	6.093462683	4.468539301	1.78741572	4.874770147	0.74475655	3.574831441	5.745264816	2.062402754	2.979026201	6.383627573	1.829638139	4.468539301	8.937078602	1.849050745	2.234269651	5.106902059	1.228848308	4.468539301	2.437385073	1.624923382	8.937078602	4.468539301	4.468539301	4.468539301	7.149662882	1.4895131	4.468539301	6.499693529	2.62855253	5.958052402	5.958052402	2.437385073	5.958052402	2.262551545	1.78741572	2.062402754	8.449601588	8.937078602	8.937078602	3.737323779	3.574831441	1.276725515	2.749870339	4.468539301	6.702808952
ADH4	4.170636681	1.117134825	1.117134825	2.031154228	0.435955054	1.78741572	0.812461691	1.4895131	1.78741572	1.276725515	0.274987034	5.958052402	1.276725515	1.548155348	4.468539301	8.937078602	1.540875621	2.234269651	1.276725515	0.44685393	4.468539301	3.249846765	1.624923382	8.937078602	3.351404476	4.468539301	4.468539301	1.78741572	1.4895131	4.468539301	4.062308456	1.577131518	2.979026201	2.979026201	0.812461691	2.979026201	1.583786081	1.78741572	2.062402754	1.78741572	2.234269651	8.937078602	0.758297578	7.149662882	1.276725515	1.145779308	4.468539301	2.234269651
ADH5	7.149662882	20.66699427	12.28848308	8.530847757	19.61797742	21.44898865	9.749540294	13.4056179	26.81123581	10.21380412	12.51191004	20.85318341	10.21380412	20.19639023	22.34269651	8.937078602	21.88043382	22.34269651	24.25778478	23.12469088	22.34269651	10.56200198	17.67104178	8.937078602	2.234269651	40.21685371	13.4056179	8.937078602	16.3846441	13.4056179	7.31215522	19.97699923	11.9161048	17.8741572	17.8741572	8.937078602	11.65214046	14.29932576	20.62402754	14.62431044	2.234269651	8.937078602	12.18692537	16.08674148	14.04398066	12.5271871	15.63988755	11.17134825
ADH6	2.383220961	0.558567413	4.468539301	1.218692537	1.961797742	1.78741572	2.437385073	1.4895131	1.78741572	0.638362757	0.962454619	5.958052402	2.553451029	1.900008837	4.468539301	8.937078602	1.849050745	2.234269651	1.276725515	1.34056179	4.468539301	0.812461691	2.843615919	8.937078602	1.117134825	4.468539301	4.468539301	5.362247161	1.4895131	13.4056179	4.062308456	1.051421012	2.979026201	2.979026201	3.249846765	2.979026201	1.018148195	5.362247161	2.062402754	1.299938706	2.234269651	8.937078602	1.733251608	1.78741572	2.553451029	1.069394021	2.234269651	2.234269651
ADH7	0.59580524	0.558567413	3.351404476	1.218692537	1.089887634	1.78741572	1.624923382	1.4895131	1.78741572	0.638362757	0.687467585	5.958052402	3.830176544	1.125931163	4.468539301	8.937078602	1.232700497	2.234269651	2.553451029	0.670280895	4.468539301	4.874770147	1.218692537	8.937078602	1.117134825	4.468539301	4.468539301	7.149662882	1.4895131	4.468539301	6.499693529	4.731394554	8.937078602	2.979026201	4.062308456	2.979026201	1.923168813	1.78741572	0.687467585	2.112400397	4.468539301	8.937078602	1.245774593	1.78741572	3.830176544	1.145779308	2.234269651	6.702808952
ADHFE1	2.383220961	1.117134825	1.117134825	2.437385073	1.634831452	1.78741572	3.249846765	2.979026201	5.362247161	1.915088272	0.274987034	2.979026201	1.276725515	1.125931163	4.468539301	8.937078602	1.540875621	2.234269651	1.276725515	1.117134825	4.468539301	1.624923382	2.031154228	8.937078602	8.937078602	4.468539301	4.468539301	3.574831441	1.4895131	4.468539301	4.062308456	4.205684048	2.979026201	2.979026201	64.99693529	5.958052402	1.131275772	5.362247161	4.124805509	1.949908059	2.234269651	8.937078602	1.299938706	1.78741572	2.553451029	1.451320457	2.234269651	2.234269651
ADI1	10.12868908	8.937078602	12.28848308	13.4056179	19.83595495	10.72449432	4.874770147	8.937078602	5.362247161	8.937078602	11.41196191	29.79026201	12.76725515	11.82227721	35.74831441	8.937078602	14.79240596	17.8741572	3.830176544	13.29390442	8.937078602	11.37446368	12.79627164	8.937078602	13.4056179	13.4056179	8.937078602	14.29932576	25.32172271	13.4056179	7.31215522	21.55413075	17.8741572	20.85318341	21.93646566	17.8741572	23.19115334	14.29932576	15.81175445	27.29871282	4.468539301	17.8741572	16.30339794	17.8741572	14.04398066	20.62402754	6.702808952	20.10842686
ADIG	2.979026201	3.909971889	3.351404476	3.249846765	1.743820215	1.78741572	2.437385073	2.234269651	1.78741572	2.553451029	1.237441653	2.979026201	2.553451029	1.477784651	4.468539301	8.937078602	2.773576118	4.468539301	2.553451029	1.452275273	4.468539301	4.062308456	2.031154228	8.937078602	2.234269651	4.468539301	4.468539301	1.78741572	1.4895131	4.468539301	2.437385073	3.154263036	2.979026201	2.979026201	3.249846765	2.979026201	2.149423968	3.574831441	2.749870339	2.112400397	2.234269651	8.937078602	2.004072171	1.78741572	2.553451029	2.749870339	4.468539301	2.234269651
ADIPOQ	1.78741572	3.351404476	2.234269651	2.437385073	1.525842688	5.362247161	1.624923382	2.234269651	1.78741572	3.830176544	1.099948136	2.979026201	1.276725515	1.618526046	4.468539301	8.937078602	2.465400994	2.234269651	1.276725515	1.563988755	4.468539301	2.437385073	2.234269651	8.937078602	5.585674127	4.468539301	13.4056179	1.78741572	4.468539301	8.937078602	6.499693529	1.051421012	5.958052402	2.979026201	1.624923382	2.979026201	1.810041236	1.78741572	3.437337924	2.599877412	6.702808952	8.937078602	2.16656451	1.78741572	3.830176544	1.986017467	2.234269651	2.234269651
ADIPOR1	4.766441921	6.702808952	6.702808952	6.499693529	5.885393226	8.937078602	8.937078602	5.958052402	12.51191004	8.298715845	7.424649916	2.979026201	3.830176544	5.137060929	17.8741572	8.937078602	5.85532736	2.234269651	5.106902059	5.473960644	4.468539301	1.624923382	5.687231838	8.937078602	8.937078602	4.468539301	4.468539301	17.8741572	8.937078602	4.468539301	5.687231838	4.731394554	2.979026201	5.958052402	4.062308456	11.9161048	9.84209922	1.78741572	3.437337924	9.424555617	6.702808952	8.937078602	8.232945137	14.29932576	11.49052963	7.944069869	2.234269651	4.468539301
ADIPOR2	8.341273362	17.8741572	7.819943777	6.499693529	21.03483134	5.362247161	4.874770147	21.59793996	5.362247161	5.745264816	18.14914424	8.937078602	8.937078602	14.70747581	4.468539301	8.937078602	13.55970547	4.468539301	3.830176544	16.08674148	4.468539301	5.687231838	13.4056179	8.937078602	8.937078602	8.937078602	4.468539301	5.362247161	8.937078602	4.468539301	4.062308456	11.03992063	8.937078602	5.958052402	8.124616911	8.937078602	13.57530927	7.149662882	6.187208263	7.799632235	8.937078602	8.937078602	14.24516165	5.362247161	7.660353088	11.07586664	11.17134825	8.937078602
ADIRF	5.362247161	7.819943777	5.585674127	8.530847757	31.6067414	3.574831441	5.687231838	2.979026201	3.574831441	7.660353088	13.33687115	8.937078602	6.383627573	5.629655813	8.937078602	8.937078602	4.314451739	2.234269651	2.553451029	5.250533679	17.8741572	11.37446368	17.67104178	8.937078602	4.468539301	4.468539301	4.468539301	8.937078602	11.9161048	4.468539301	8.124616911	15.77131518	2.979026201	2.979026201	8.937078602	2.979026201	2.828189431	1.78741572	5.499740678	3.899816117	2.234269651	8.937078602	3.033190314	10.72449432	1.276725515	2.367943903	4.468539301	35.74831441
ADK	5.362247161	10.05421343	4.468539301	6.499693529	9.155056129	5.362247161	7.31215522	6.702808952	1.78741572	10.21380412	11.96193598	5.958052402	11.49052963	9.992639067	4.468539301	8.937078602	7.704378106	6.702808952	6.383627573	9.607359498	4.468539301	5.687231838	8.327732334	8.937078602	7.819943777	8.937078602	4.468539301	5.362247161	7.447565502	13.4056179	9.749540294	6.308526072	11.9161048	2.979026201	13.81184875	2.979026201	5.430123708	3.574831441	10.31201377	5.037262485	6.702808952	8.937078602	6.12054474	8.937078602	11.49052963	6.645519986	15.63988755	11.17134825
ADM	17.8741572	11.72991567	30.16264028	6.905924375	1.743820215	5.362247161	16.24923382	11.17134825	14.29932576	5.106902059	3.712324958	5.958052402	6.383627573	2.603715813	8.937078602	8.937078602	6.779852733	13.4056179	8.937078602	1.675702238	8.937078602	7.31215522	6.093462683	8.937078602	8.937078602	17.8741572	13.4056179	10.72449432	4.468539301	13.4056179	3.249846765	4.205684048	8.937078602	2.979026201	2.437385073	8.937078602	7.127037366	12.51191004	10.99948136	6.012216514	4.468539301	8.937078602	3.628995554	21.44898865	5.106902059	4.735887806	4.468539301	8.937078602
ADM2	4.766441921	1.675702238	3.351404476	2.437385073	3.269662903	1.78741572	1.624923382	2.979026201	3.574831441	3.830176544	1.78741572	2.979026201	3.830176544	2.322233023	4.468539301	8.937078602	2.15722587	2.234269651	1.276725515	1.899129203	4.468539301	0.812461691	2.031154228	8.937078602	2.234269651	4.468539301	4.468539301	5.362247161	1.4895131	4.468539301	4.874770147	2.102842024	2.979026201	2.979026201	3.249846765	2.979026201	6.222016749	8.937078602	4.124805509	12.18692537	4.468539301	8.937078602	5.795560063	1.78741572	2.553451029	7.027446422	2.234269651	4.468539301
ADM5	3.574831441	3.909971889	1.117134825	2.843615919	2.615730323	1.78741572	4.874770147	1.4895131	3.574831441	1.915088272	1.099948136	2.979026201	2.553451029	1.055560465	4.468539301	8.937078602	1.232700497	2.234269651	1.276725515	1.899129203	4.468539301	5.687231838	1.624923382	8.937078602	5.585674127	4.468539301	4.468539301	1.78741572	1.4895131	8.937078602	4.062308456	1.577131518	2.979026201	2.979026201	1.624923382	5.958052402	1.470658504	1.78741572	2.062402754	3.087354426	4.468539301	8.937078602	2.924862088	1.78741572	1.276725515	2.826255626	4.468539301	2.234269651
ADNP	14.29932576	24.01839874	16.75702238	12.59315621	17.11123586	7.149662882	14.62431044	14.15037445	17.8741572	19.15088272	23.37389788	14.895131	14.04398066	24.84085627	4.468539301	8.937078602	12.94335522	13.4056179	17.8741572	27.70494367	26.81123581	12.18692537	25.18631242	8.937078602	14.52275273	8.937078602	22.34269651	3.574831441	14.895131	26.81123581	4.062308456	19.97699923	8.937078602	11.9161048	15.43677213	5.958052402	27.71625643	14.29932576	15.12428687	24.53634307	11.17134825	26.81123581	24.86132775	25.02382009	25.53451029	28.18617098	13.4056179	11.17134825
ADNP2	8.341273362	6.702808952	5.585674127	2.437385073	3.48764043	5.362247161	5.687231838	2.234269651	3.574831441	7.660353088	5.087260128	2.979026201	2.553451029	5.137060929	8.937078602	8.937078602	7.396202981	4.468539301	5.106902059	5.920814574	4.468539301	4.874770147	5.281000992	8.937078602	7.819943777	4.468539301	4.468539301	5.362247161	10.4265917	8.937078602	5.687231838	6.834236578	2.979026201	5.958052402	3.249846765	5.958052402	5.882634017	1.78741572	4.812273094	5.849724176	4.468539301	8.937078602	4.766441921	5.362247161	5.106902059	5.117814242	4.468539301	8.937078602
ADO	4.766441921	3.909971889	3.351404476	4.062308456	3.596629194	1.78741572	4.062308456	1.4895131	16.08674148	7.660353088	3.849818475	17.8741572	1.276725515	3.659276278	4.468539301	8.937078602	4.622626863	2.234269651	7.660353088	5.027106714	4.468539301	3.249846765	4.265423878	8.937078602	5.585674127	4.468539301	4.468539301	3.574831441	4.468539301	4.468539301	8.124616911	5.25710506	2.979026201	5.958052402	5.687231838	2.979026201	3.506954895	1.78741572	5.499740678	1.949908059	2.234269651	8.937078602	3.683159666	7.149662882	10.21380412	3.437337924	2.234269651	6.702808952
ADORA1	4.766441921	1.675702238	3.351404476	0.812461691	1.198876398	3.574831441	0.812461691	0.74475655	5.362247161	1.276725515	0.549974068	2.979026201	1.276725515	0.91481907	4.468539301	8.937078602	2.773576118	2.234269651	1.276725515	0.89370786	4.468539301	3.249846765	2.437385073	8.937078602	1.117134825	4.468539301	8.937078602	3.574831441	1.4895131	8.937078602	4.062308456	1.051421012	2.979026201	2.979026201	0.812461691	2.979026201	1.696913659	1.78741572	3.437337924	2.599877412	2.234269651	8.937078602	1.408266931	1.78741572	3.830176544	1.37493517	4.468539301	2.234269651
ADORA2A	5.958052402	1.675702238	3.351404476	5.687231838	1.743820215	1.78741572	4.874770147	0.74475655	1.78741572	3.830176544	1.78741572	5.958052402	1.276725515	1.618526046	4.468539301	8.937078602	2.465400994	2.234269651	3.830176544	1.452275273	4.468539301	1.624923382	2.031154228	8.937078602	13.4056179	4.468539301	4.468539301	7.149662882	1.4895131	4.468539301	2.437385073	1.051421012	11.9161048	8.937078602	5.687231838	2.979026201	1.696913659	7.149662882	2.749870339	2.437385073	4.468539301	8.937078602	1.462431044	3.574831441	3.830176544	1.756861606	2.234269651	4.468539301
ADORA2B	1.78741572	2.792837063	3.351404476	2.843615919	4.577528065	1.78741572	4.874770147	5.213295851	3.574831441	3.830176544	4.124805509	2.979026201	1.276725515	5.348173022	4.468539301	8.937078602	4.314451739	2.234269651	5.106902059	5.473960644	4.468539301	0.812461691	5.281000992	8.937078602	1.117134825	8.937078602	4.468539301	5.362247161	1.4895131	4.468539301	4.062308456	7.88565759	2.979026201	2.979026201	7.31215522	2.979026201	0.905020618	1.78741572	1.37493517	0.974954029	2.234269651	8.937078602	1.354102819	1.78741572	6.383627573	0.763852872	2.234269651	2.234269651
ADORA3	4.170636681	2.792837063	2.234269651	5.687231838	2.179775269	3.574831441	2.437385073	4.468539301	1.78741572	5.745264816	1.78741572	2.979026201	3.830176544	2.181491627	8.937078602	8.937078602	2.15722587	2.234269651	2.553451029	1.228848308	4.468539301	4.062308456	1.828038805	8.937078602	10.05421343	4.468539301	4.468539301	1.78741572	1.4895131	4.468539301	5.687231838	4.205684048	2.979026201	2.979026201	4.062308456	2.979026201	2.488806699	1.78741572	2.749870339	2.924862088	6.702808952	8.937078602	2.058236284	5.362247161	3.830176544	1.527705744	13.4056179	8.937078602
ADPGK	10.12868908	6.144241539	8.937078602	7.718386066	4.795505592	3.574831441	3.249846765	6.702808952	5.362247161	5.745264816	5.774727712	2.979026201	5.106902059	7.177811161	4.468539301	8.937078602	8.628903478	2.234269651	3.830176544	8.266797707	4.468539301	5.687231838	8.124616911	8.937078602	5.585674127	4.468539301	8.937078602	7.149662882	7.447565502	4.468539301	5.687231838	4.205684048	2.979026201	8.937078602	10.56200198	2.979026201	6.56139948	14.29932576	8.249611018	5.849724176	2.234269651	8.937078602	5.416411274	10.72449432	3.830176544	6.492749412	8.937078602	13.4056179
ADPRH	5.958052402	5.027106714	7.819943777	6.093462683	4.141573011	10.72449432	1.624923382	0.74475655	5.362247161	5.106902059	3.16235089	2.979026201	2.553451029	4.714836743	4.468539301	8.937078602	4.006276615	2.234269651	3.830176544	2.457696616	13.4056179	5.687231838	5.484116415	8.937078602	6.702808952	4.468539301	4.468539301	7.149662882	2.979026201	4.468539301	3.249846765	4.731394554	11.9161048	8.937078602	8.937078602	2.979026201	4.638230667	7.149662882	4.812273094	5.687231838	8.937078602	8.937078602	5.741395951	8.937078602	8.937078602	6.721905274	11.17134825	4.468539301
ADPRHL1	3.574831441	1.675702238	4.468539301	1.218692537	1.307865161	1.78741572	0.812461691	1.4895131	5.362247161	0.638362757	0.549974068	2.979026201	2.553451029	1.477784651	4.468539301	8.937078602	0.308175124	2.234269651	2.553451029	1.117134825	4.468539301	2.437385073	1.218692537	8.937078602	5.585674127	4.468539301	8.937078602	1.78741572	1.4895131	4.468539301	4.062308456	1.051421012	2.979026201	2.979026201	3.249846765	2.979026201	2.375679122	1.78741572	2.749870339	2.924862088	2.234269651	8.937078602	1.841579833	5.362247161	2.553451029	2.215173329	2.234269651	2.234269651
ADPRM	1.78741572	1.117134825	2.234269651	1.624923382	1.634831452	10.72449432	3.249846765	2.234269651	7.149662882	3.191813787	1.37493517	2.979026201	2.553451029	1.19630186	4.468539301	8.937078602	1.540875621	2.234269651	1.276725515	1.78741572	4.468539301	1.624923382	1.218692537	8.937078602	4.468539301	4.468539301	4.468539301	1.78741572	1.4895131	4.468539301	5.687231838	2.62855253	2.979026201	2.979026201	0.812461691	2.979026201	2.149423968	5.362247161	6.187208263	3.412339103	6.702808952	8.937078602	1.733251608	5.362247161	1.276725515	1.986017467	2.234269651	8.937078602
ADPRS	16.08674148	8.37851119	7.819943777	6.905924375	9.699999947	10.72449432	10.56200198	7.447565502	7.149662882	8.937078602	8.112117501	2.979026201	8.937078602	8.655595812	13.4056179	8.937078602	9.861603975	6.702808952	6.383627573	7.708230295	8.937078602	7.31215522	12.59315621	8.937078602	12.28848308	8.937078602	4.468539301	10.72449432	1.4895131	4.468539301	9.749540294	7.359947084	14.895131	11.9161048	9.749540294	20.85318341	9.389588911	3.574831441	7.562143433	8.937078602	2.234269651	8.937078602	8.88291449	3.574831441	5.106902059	8.937078602	6.702808952	4.468539301
ADRA1A	4.766441921	1.675702238	3.351404476	3.249846765	2.070786505	1.78741572	5.687231838	2.979026201	1.78741572	1.276725515	1.512428687	2.979026201	2.553451029	1.337043255	4.468539301	8.937078602	0.616350248	8.937078602	3.830176544	1.563988755	4.468539301	2.437385073	2.031154228	8.937078602	7.819943777	8.937078602	4.468539301	8.937078602	1.4895131	4.468539301	9.749540294	2.62855253	5.958052402	2.979026201	3.249846765	2.979026201	1.131275772	1.78741572	2.062402754	2.112400397	2.234269651	8.937078602	1.733251608	3.574831441	7.660353088	2.215173329	4.468539301	11.17134825
ADRA1B	5.958052402	4.468539301	5.585674127	2.843615919	2.724719086	3.574831441	0.812461691	2.979026201	3.574831441	3.830176544	2.612376822	8.937078602	1.276725515	1.900008837	4.468539301	8.937078602	2.465400994	4.468539301	3.830176544	2.681123581	4.468539301	1.624923382	1.828038805	8.937078602	8.937078602	4.468539301	4.468539301	5.362247161	2.979026201	4.468539301	4.874770147	1.051421012	2.979026201	5.958052402	3.249846765	2.979026201	3.846337626	3.574831441	2.749870339	3.087354426	2.234269651	8.937078602	3.087354426	5.362247161	2.553451029	3.360952637	2.234269651	2.234269651
ADRA1D	4.766441921	3.351404476	3.351404476	6.905924375	3.051685376	1.78741572	4.062308456	4.468539301	1.78741572	4.468539301	2.887363856	2.979026201	2.553451029	4.011129766	4.468539301	8.937078602	4.314451739	2.234269651	7.660353088	2.904550546	4.468539301	3.249846765	4.062308456	8.937078602	4.468539301	8.937078602	4.468539301	5.362247161	4.468539301	4.468539301	8.124616911	4.731394554	2.979026201	2.979026201	8.937078602	5.958052402	3.054444586	1.78741572	3.437337924	3.899816117	2.234269651	8.937078602	2.816533863	5.362247161	2.553451029	2.597099765	6.702808952	4.468539301
ADRA2A	3.574831441	1.675702238	5.585674127	4.062308456	3.705617957	3.574831441	4.874770147	1.4895131	7.149662882	2.553451029	1.099948136	8.937078602	1.276725515	2.181491627	4.468539301	8.937078602	3.389926366	13.4056179	3.830176544	2.234269651	4.468539301	4.062308456	2.031154228	8.937078602	8.937078602	22.34269651	4.468539301	1.78741572	10.4265917	4.468539301	4.874770147	13.14276265	2.979026201	2.979026201	12.99938706	2.979026201	4.52510309	5.362247161	2.749870339	5.037262485	4.468539301	8.937078602	3.141518539	5.362247161	3.830176544	3.590108498	8.937078602	20.10842686
ADRA2B	2.383220961	1.675702238	1.117134825	3.65607761	1.525842688	1.78741572	0.812461691	1.4895131	5.362247161	5.106902059	0.412480551	2.979026201	1.276725515	1.125931163	4.468539301	8.937078602	1.849050745	4.468539301	2.553451029	0.89370786	4.468539301	1.624923382	1.624923382	8.937078602	5.585674127	8.937078602	4.468539301	1.78741572	4.468539301	8.937078602	9.749540294	3.679973542	2.979026201	2.979026201	3.249846765	2.979026201	1.583786081	3.574831441	2.062402754	2.112400397	2.234269651	8.937078602	1.245774593	3.574831441	1.276725515	0.840238159	8.937078602	2.234269651
ADRA2C	4.170636681	4.468539301	4.468539301	2.843615919	1.634831452	3.574831441	1.624923382	4.468539301	1.78741572	2.553451029	2.749870339	2.979026201	1.276725515	5.770397208	4.468539301	8.937078602	6.163502484	2.234269651	5.106902059	9.383932533	4.468539301	0.812461691	1.828038805	8.937078602	2.234269651	4.468539301	4.468539301	1.78741572	1.4895131	4.468539301	4.874770147	1.577131518	2.979026201	2.979026201	3.249846765	2.979026201	2.715061854	3.574831441	2.749870339	2.437385073	2.234269651	8.937078602	4.116472568	5.362247161	1.276725515	2.902640914	2.234269651	6.702808952
ADRB1	2.383220961	1.675702238	2.234269651	2.031154228	3.269662903	1.78741572	2.437385073	1.4895131	1.78741572	1.276725515	1.649922204	2.979026201	1.276725515	3.30742279	4.468539301	8.937078602	5.238977112	4.468539301	6.383627573	3.909971889	4.468539301	3.249846765	3.65607761	8.937078602	6.702808952	4.468539301	4.468539301	7.149662882	4.468539301	4.468539301	8.124616911	4.205684048	2.979026201	17.8741572	4.874770147	8.937078602	2.149423968	3.574831441	1.37493517	0.974954029	2.234269651	8.937078602	2.004072171	7.149662882	1.276725515	2.597099765	2.234269651	4.468539301
ADRB2	5.958052402	2.234269651	1.117134825	3.249846765	2.179775269	3.574831441	3.249846765	2.979026201	1.78741572	5.106902059	1.924909237	2.979026201	1.276725515	2.39260372	4.468539301	8.937078602	3.389926366	2.234269651	5.106902059	2.345983133	4.468539301	4.874770147	2.640500496	8.937078602	8.937078602	4.468539301	4.468539301	7.149662882	2.979026201	4.468539301	8.124616911	2.62855253	2.979026201	8.937078602	1.624923382	5.958052402	3.28069974	1.78741572	4.124805509	3.087354426	4.468539301	8.937078602	1.841579833	3.574831441	5.106902059	2.215173329	4.468539301	2.234269651
ADRB3	1.19161048	3.909971889	1.117134825	2.031154228	1.416853925	5.362247161	2.437385073	0.74475655	1.78741572	0.638362757	0.137493517	2.979026201	1.276725515	0.633336279	4.468539301	8.937078602	2.15722587	2.234269651	2.553451029	1.78741572	4.468539301	1.624923382	2.031154228	8.937078602	4.468539301	4.468539301	4.468539301	8.937078602	1.4895131	4.468539301	4.062308456	2.62855253	2.979026201	2.979026201	1.624923382	2.979026201	1.131275772	1.78741572	2.062402754	0.649969353	2.234269651	8.937078602	1.733251608	3.574831441	1.276725515	1.145779308	2.234269651	2.234269651
ADRM1	10.12868908	27.36980322	6.702808952	14.62431044	19.72696618	12.51191004	15.43677213	26.81123581	21.44898865	10.21380412	31.21102835	5.958052402	19.15088272	26.17789953	13.4056179	8.937078602	16.02510646	8.937078602	17.8741572	26.81123581	17.8741572	25.18631242	29.04550546	8.937078602	2.234269651	17.8741572	8.937078602	7.149662882	13.4056179	4.468539301	10.56200198	17.8741572	2.979026201	17.8741572	12.99938706	11.9161048	13.80156442	10.72449432	15.12428687	13.48686407	6.702808952	8.937078602	15.81592092	7.149662882	2.553451029	19.86017467	2.234269651	13.4056179
ADSL	5.958052402	11.17134825	4.468539301	8.937078602	10.02696624	5.362247161	8.124616911	8.937078602	1.78741572	11.49052963	9.48705267	2.979026201	10.21380412	15.1297	4.468539301	8.937078602	16.33328158	2.234269651	10.21380412	19.66157293	8.937078602	4.062308456	8.73396318	8.937078602	8.937078602	4.468539301	4.468539301	1.78741572	5.958052402	8.937078602	4.874770147	5.25710506	8.937078602	5.958052402	4.874770147	2.979026201	8.484568293	1.78741572	8.249611018	8.612093926	2.234269651	8.937078602	8.937078602	1.78741572	7.660353088	9.930087336	4.468539301	6.702808952
ADSS1	4.170636681	2.234269651	3.351404476	2.843615919	1.416853925	1.78741572	3.249846765	0.74475655	1.78741572	0.638362757	0.687467585	2.979026201	1.276725515	1.829638139	4.468539301	8.937078602	0.924525373	2.234269651	1.276725515	1.228848308	4.468539301	0.812461691	2.031154228	8.937078602	4.468539301	8.937078602	4.468539301	3.574831441	1.4895131	4.468539301	8.124616911	2.62855253	2.979026201	8.937078602	4.062308456	2.979026201	2.375679122	5.362247161	3.437337924	2.924862088	2.234269651	8.937078602	1.733251608	8.937078602	2.553451029	2.44432919	6.702808952	2.234269651
ADSS2	15.49093624	18.43272462	11.17134825	10.56200198	14.82247183	16.08674148	12.99938706	13.4056179	8.937078602	15.32070618	17.73666369	8.937078602	12.76725515	15.69266558	22.34269651	8.937078602	17.25780696	8.937078602	20.42760823	13.96418532	4.468539301	14.62431044	26.20188954	8.937078602	5.585674127	8.937078602	4.468539301	5.362247161	13.4056179	4.468539301	5.687231838	17.8741572	20.85318341	8.937078602	9.749540294	14.895131	11.76526803	7.149662882	15.81175445	12.51191004	11.17134825	8.937078602	11.10364311	16.08674148	7.660353088	13.59658112	11.17134825	8.937078602
ADTRP	1.19161048	1.117134825	3.351404476	2.437385073	5.122471882	1.78741572	0.812461691	0.74475655	1.78741572	1.276725515	2.062402754	2.979026201	1.276725515	1.266672558	4.468539301	8.937078602	0.616350248	2.234269651	1.276725515	0.89370786	4.468539301	1.624923382	4.671654724	8.937078602	4.468539301	4.468539301	4.468539301	3.574831441	4.468539301	4.468539301	3.249846765	1.577131518	2.979026201	2.979026201	4.874770147	2.979026201	2.03629639	1.78741572	2.062402754	1.462431044	4.468539301	8.937078602	1.245774593	5.362247161	1.276725515	1.451320457	2.234269651	6.702808952
AEBP1	94.13722795	3.909971889	212.2556168	51.59131739	2.179775269	184.1038192	103.1826348	7.447565502	309.2229196	44.68539301	2.199896271	283.0074891	24.25778478	3.166681395	138.5247183	8.937078602	3.698101491	265.8780884	74.05007985	2.457696616	129.5876397	21.93646566	2.234269651	17.8741572	25.69410098	4.468539301	165.3359541	51.83505589	4.468539301	201.0842686	11.37446368	7.359947084	110.2239694	47.66441921	3.249846765	190.6576769	5.76950644	41.11056157	158.1175445	2.924862088	17.8741572	44.68539301	5.578903612	33.96089869	127.6725515	4.583117232	37.98258406	120.6505611
AEBP2	4.170636681	12.28848308	4.468539301	8.937078602	10.68089882	8.937078602	6.499693529	7.447565502	7.149662882	8.937078602	12.37441653	2.979026201	11.49052963	12.45561349	17.8741572	8.937078602	12.01882984	11.17134825	12.76725515	11.5064887	4.468539301	6.499693529	8.937078602	8.937078602	4.468539301	8.937078602	13.4056179	7.149662882	2.979026201	8.937078602	8.124616911	5.25710506	2.979026201	8.937078602	6.499693529	2.979026201	12.78341623	7.149662882	13.06188411	13.48686407	2.234269651	8.937078602	11.42862779	14.29932576	7.660353088	11.83971952	11.17134825	11.17134825
AEN	15.49093624	12.84705049	11.17134825	11.78069452	10.78988758	8.937078602	10.56200198	11.17134825	7.149662882	7.02199033	11.54945542	5.958052402	5.106902059	9.359302788	4.468539301	8.937078602	12.32700497	2.234269651	7.660353088	9.830786463	4.468539301	13.81184875	11.17134825	8.937078602	13.4056179	8.937078602	4.468539301	7.149662882	20.85318341	4.468539301	10.56200198	9.988499614	8.937078602	8.937078602	12.99938706	5.958052402	5.090740976	12.51191004	6.187208263	6.662185867	6.702808952	8.937078602	5.091426598	3.574831441	11.49052963	5.117814242	11.17134825	4.468539301
AFAP1	8.937078602	6.144241539	24.57696616	7.718386066	5.558426936	3.574831441	6.499693529	8.192322052	10.72449432	6.383627573	8.249611018	5.958052402	5.106902059	10.34449256	8.937078602	8.937078602	6.471677609	22.34269651	10.21380412	7.48480333	13.4056179	8.937078602	7.109039797	8.937078602	5.585674127	17.8741572	8.937078602	7.149662882	10.4265917	26.81123581	10.56200198	6.308526072	17.8741572	11.9161048	3.249846765	5.958052402	3.733210049	5.362247161	8.249611018	4.387293132	6.702808952	8.937078602	5.253918936	3.574831441	12.76725515	3.360952637	11.17134825	6.702808952
AFAP1L1	4.170636681	4.468539301	3.351404476	5.281000992	1.416853925	3.574831441	5.687231838	2.234269651	3.574831441	6.383627573	1.512428687	2.979026201	6.383627573	2.39260372	4.468539301	8.937078602	3.389926366	8.937078602	2.553451029	1.675702238	4.468539301	4.874770147	1.828038805	8.937078602	11.17134825	4.468539301	4.468539301	3.574831441	2.979026201	8.937078602	4.062308456	2.62855253	2.979026201	5.958052402	4.062308456	2.979026201	1.24440335	7.149662882	4.812273094	3.249846765	2.234269651	8.937078602	2.491549186	1.78741572	6.383627573	1.604091031	4.468539301	4.468539301
AFAP1L2	8.937078602	2.792837063	3.351404476	3.65607761	3.378651667	10.72449432	5.687231838	2.979026201	3.574831441	3.830176544	2.337389788	8.937078602	3.830176544	3.096310697	17.8741572	8.937078602	2.15722587	13.4056179	11.49052963	3.909971889	8.937078602	5.687231838	4.874770147	8.937078602	3.351404476	4.468539301	8.937078602	10.72449432	2.979026201	8.937078602	5.687231838	4.731394554	2.979026201	2.979026201	7.31215522	2.979026201	5.430123708	5.362247161	2.062402754	4.54978547	2.234269651	8.937078602	4.441457245	8.937078602	6.383627573	3.895649647	4.468539301	4.468539301
AFDN	8.341273362	10.61278084	4.468539301	3.249846765	8.174157258	12.51191004	6.499693529	6.702808952	3.574831441	5.745264816	11.96193598	8.937078602	6.383627573	12.38524279	4.468539301	8.937078602	13.25153034	2.234269651	12.76725515	13.85247183	4.468539301	6.499693529	10.35888656	8.937078602	4.468539301	13.4056179	4.468539301	8.937078602	5.958052402	8.937078602	6.499693529	8.411368096	2.979026201	2.979026201	6.499693529	8.937078602	9.389588911	1.78741572	9.624546187	12.83689472	4.468539301	8.937078602	10.39950965	3.574831441	6.383627573	8.937078602	2.234269651	2.234269651
AFF1	13.10771528	13.4056179	11.17134825	13.4056179	10.68089882	5.362247161	13.81184875	11.17134825	14.29932576	14.68234342	9.48705267	5.958052402	3.830176544	11.04819953	4.468539301	8.937078602	10.1697791	15.63988755	15.32070618	10.38935388	8.937078602	11.37446368	11.5775791	8.937078602	13.4056179	17.8741572	8.937078602	14.29932576	4.468539301	8.937078602	6.499693529	14.71989417	26.81123581	20.85318341	8.937078602	14.895131	9.502716489	10.72449432	11.68694894	11.049479	13.4056179	8.937078602	8.88291449	8.937078602	12.76725515	9.166234464	15.63988755	6.702808952
AFF2	2.979026201	3.351404476	6.702808952	2.031154228	1.416853925	1.78741572	1.624923382	0.74475655	1.78741572	3.830176544	0.274987034	2.979026201	1.276725515	1.19630186	4.468539301	8.937078602	0.308175124	2.234269651	2.553451029	1.005421343	4.468539301	0.812461691	0.812461691	8.937078602	1.117134825	4.468539301	13.4056179	1.78741572	1.4895131	4.468539301	7.31215522	1.577131518	2.979026201	2.979026201	0.812461691	2.979026201	2.03629639	1.78741572	2.749870339	1.299938706	2.234269651	8.937078602	1.733251608	1.78741572	1.276725515	1.451320457	2.234269651	2.234269651
AFF3	4.170636681	1.117134825	2.234269651	2.031154228	1.634831452	1.78741572	4.062308456	2.234269651	1.78741572	2.553451029	1.099948136	2.979026201	6.383627573	1.548155348	4.468539301	8.937078602	2.773576118	8.937078602	5.106902059	2.234269651	4.468539301	3.249846765	1.218692537	8.937078602	2.234269651	4.468539301	4.468539301	1.78741572	1.4895131	4.468539301	5.687231838	4.205684048	2.979026201	2.979026201	1.624923382	2.979026201	2.03629639	3.574831441	2.062402754	1.78741572	4.468539301	8.937078602	1.949908059	7.149662882	2.553451029	1.833246893	2.234269651	2.234269651
AFF4	10.12868908	8.937078602	20.10842686	12.99938706	10.02696624	17.8741572	10.56200198	8.937078602	19.66157293	10.85216687	9.624546187	17.8741572	12.76725515	9.711156277	26.81123581	8.937078602	6.163502484	8.937078602	16.59743169	8.490224672	22.34269651	4.062308456	9.952655716	8.937078602	11.17134825	22.34269651	4.468539301	5.362247161	8.937078602	4.468539301	4.874770147	11.03992063	23.83220961	2.979026201	11.37446368	8.937078602	5.656378862	7.149662882	19.93655996	9.424555617	4.468539301	8.937078602	7.90796046	8.937078602	6.383627573	6.416364125	6.702808952	6.702808952
AFG1L	4.766441921	2.792837063	2.234269651	3.249846765	3.378651667	5.362247161	0.812461691	5.213295851	1.78741572	1.276725515	2.474883305	2.979026201	1.276725515	2.674086511	4.468539301	8.937078602	2.465400994	2.234269651	1.276725515	2.345983133	4.468539301	5.687231838	2.437385073	8.937078602	3.351404476	4.468539301	8.937078602	1.78741572	1.4895131	4.468539301	7.31215522	2.102842024	2.979026201	2.979026201	1.624923382	2.979026201	2.488806699	5.362247161	2.749870339	2.437385073	2.234269651	8.937078602	2.545713299	7.149662882	3.830176544	2.367943903	6.702808952	4.468539301
AFG3L2	10.12868908	17.8741572	7.819943777	10.96823283	23.65056167	7.149662882	13.81184875	17.12940065	5.362247161	13.4056179	25.1613136	8.937078602	10.21380412	23.85566651	4.468539301	8.937078602	22.18860894	4.468539301	15.32070618	20.22014034	13.4056179	8.937078602	23.56138904	8.937078602	7.819943777	17.8741572	8.937078602	17.8741572	5.958052402	4.468539301	4.062308456	14.19418366	8.937078602	2.979026201	12.99938706	11.9161048	22.17300514	8.937078602	13.06188411	30.54855959	8.937078602	8.937078602	21.17816808	14.29932576	11.49052963	24.82521834	11.17134825	6.702808952
AFM	2.383220961	1.117134825	2.234269651	2.437385073	1.198876398	3.574831441	1.624923382	0.74475655	1.78741572	0.638362757	0.824961102	2.979026201	1.276725515	1.19630186	4.468539301	8.937078602	0.616350248	4.468539301	1.276725515	1.117134825	4.468539301	4.062308456	2.234269651	8.937078602	3.351404476	4.468539301	8.937078602	3.574831441	1.4895131	8.937078602	7.31215522	1.051421012	5.958052402	2.979026201	0.812461691	5.958052402	2.375679122	1.78741572	3.437337924	1.78741572	2.234269651	8.937078602	1.733251608	1.78741572	1.276725515	1.37493517	2.234269651	4.468539301
AFMID	8.341273362	2.234269651	1.117134825	3.249846765	3.378651667	1.78741572	3.249846765	0.74475655	3.574831441	1.915088272	2.474883305	2.979026201	1.276725515	4.081500464	4.468539301	8.937078602	2.773576118	2.234269651	3.830176544	3.798258406	4.468539301	6.499693529	3.452962187	8.937078602	1.117134825	4.468539301	4.468539301	5.362247161	4.468539301	4.468539301	8.124616911	5.782815566	11.9161048	5.958052402	0.812461691	2.979026201	3.620082472	1.78741572	2.749870339	4.062308456	2.234269651	8.937078602	4.983098372	7.149662882	3.830176544	5.19419953	6.702808952	2.234269651
AFP	7.149662882	1.117134825	4.468539301	3.65607761	2.070786505	3.574831441	1.624923382	0.74475655	1.78741572	3.830176544	0.412480551	2.979026201	1.276725515	1.548155348	4.468539301	8.937078602	0.616350248	2.234269651	2.553451029	1.228848308	4.468539301	0.812461691	2.640500496	8.937078602	3.351404476	4.468539301	4.468539301	5.362247161	1.4895131	13.4056179	4.062308456	3.679973542	5.958052402	8.937078602	3.249846765	5.958052402	3.054444586	7.149662882	2.749870339	1.78741572	4.468539301	8.937078602	2.112400397	1.78741572	5.106902059	1.90963218	2.234269651	2.234269651
AFTPH	4.170636681	6.144241539	2.234269651	4.062308456	5.231460645	1.78741572	6.499693529	5.958052402	14.29932576	3.830176544	4.53728606	8.937078602	7.660353088	4.011129766	4.468539301	8.937078602	6.163502484	6.702808952	1.276725515	5.250533679	4.468539301	6.499693529	5.890347261	8.937078602	8.937078602	8.937078602	4.468539301	7.149662882	1.4895131	4.468539301	5.687231838	7.359947084	2.979026201	2.979026201	4.062308456	11.9161048	11.19963015	7.149662882	5.499740678	8.774586264	4.468539301	8.937078602	9.045406828	5.362247161	7.660353088	9.471775613	6.702808952	8.937078602
AGA	4.170636681	2.234269651	2.234269651	2.437385073	2.179775269	3.574831441	2.437385073	5.958052402	1.78741572	1.915088272	2.337389788	5.958052402	2.553451029	1.970379534	4.468539301	8.937078602	1.849050745	2.234269651	2.553451029	1.78741572	4.468539301	2.437385073	1.828038805	8.937078602	5.585674127	4.468539301	4.468539301	8.937078602	1.4895131	4.468539301	4.062308456	3.679973542	2.979026201	2.979026201	3.249846765	2.979026201	2.375679122	1.78741572	3.437337924	3.899816117	2.234269651	8.937078602	2.979026201	8.937078602	3.830176544	1.90963218	4.468539301	6.702808952
AGAP1	6.553857642	18.99129203	5.585674127	11.37446368	18.63707855	5.362247161	10.56200198	17.12940065	8.937078602	8.937078602	20.07405348	2.979026201	8.937078602	20.68898511	13.4056179	8.937078602	19.41503283	2.234269651	16.59743169	18.09758417	13.4056179	8.124616911	15.84300298	8.937078602	11.17134825	22.34269651	17.8741572	8.937078602	16.3846441	8.937078602	8.124616911	15.24560467	8.937078602	8.937078602	25.99877412	2.979026201	13.34905411	5.362247161	12.37441653	21.44898865	2.234269651	26.81123581	16.1409056	16.08674148	12.76725515	15.04790158	6.702808952	8.937078602
AGAP2	10.12868908	1.117134825	3.351404476	5.687231838	3.48764043	1.78741572	6.499693529	3.723782751	5.362247161	6.383627573	1.924909237	2.979026201	8.937078602	3.58890558	4.468539301	8.937078602	4.314451739	2.234269651	5.106902059	2.792837063	4.468539301	4.874770147	3.65607761	8.937078602	13.4056179	8.937078602	4.468539301	10.72449432	1.4895131	8.937078602	4.874770147	3.154263036	2.979026201	5.958052402	4.062308456	2.979026201	3.393827317	7.149662882	1.37493517	2.599877412	2.234269651	8.937078602	4.224800794	3.574831441	2.553451029	2.826255626	2.234269651	4.468539301
AGAP3	10.12868908	6.144241539	13.4056179	9.749540294	8.174157258	10.72449432	8.124616911	4.468539301	3.574831441	4.468539301	8.387104535	8.937078602	6.383627573	9.851897672	4.468539301	8.937078602	10.1697791	4.468539301	21.70433375	8.713651637	4.468539301	4.874770147	9.140194025	17.8741572	5.585674127	22.34269651	17.8741572	5.362247161	5.958052402	4.468539301	8.937078602	6.308526072	5.958052402	14.895131	12.99938706	11.9161048	7.579547675	5.362247161	12.37441653	5.199754823	4.468539301	8.937078602	8.612093926	5.362247161	3.830176544	6.645519986	2.234269651	8.937078602
AGAP9	11.32029956	12.28848308	11.17134825	16.65546467	10.57191005	17.8741572	9.749540294	11.9161048	5.362247161	8.298715845	9.349559153	8.937078602	6.383627573	10.41486325	4.468539301	8.937078602	11.09430447	4.468539301	5.106902059	10.83620781	4.468539301	12.99938706	9.546424871	8.937078602	16.75702238	13.4056179	4.468539301	12.51191004	8.937078602	22.34269651	14.62431044	12.09134164	11.9161048	14.895131	15.43677213	11.9161048	6.674527057	7.149662882	11.68694894	8.937078602	4.468539301	8.937078602	5.578903612	16.08674148	7.660353088	7.485758146	17.8741572	6.702808952
AGBL1	2.383220961	0.558567413	1.117134825	1.624923382	0.653932581	1.78741572	2.437385073	1.4895131	1.78741572	0.638362757	1.512428687	2.979026201	3.830176544	1.125931163	4.468539301	8.937078602	1.540875621	2.234269651	1.276725515	1.452275273	4.468539301	2.437385073	2.234269651	8.937078602	2.234269651	4.468539301	8.937078602	3.574831441	2.979026201	4.468539301	3.249846765	2.102842024	2.979026201	5.958052402	2.437385073	2.979026201	1.357530927	1.78741572	4.124805509	0.812461691	2.234269651	8.937078602	1.462431044	1.78741572	2.553451029	1.069394021	4.468539301	6.702808952
AGBL2	4.170636681	3.909971889	2.234269651	3.249846765	2.179775269	1.78741572	0.812461691	2.234269651	3.574831441	5.106902059	1.237441653	2.979026201	2.553451029	2.251862325	4.468539301	8.937078602	3.389926366	2.234269651	3.830176544	1.675702238	4.468539301	4.874770147	2.234269651	8.937078602	3.351404476	4.468539301	4.468539301	7.149662882	1.4895131	4.468539301	5.687231838	2.102842024	5.958052402	2.979026201	6.499693529	2.979026201	3.054444586	7.149662882	3.437337924	3.899816117	4.468539301	8.937078602	2.383220961	5.362247161	2.553451029	1.756861606	6.702808952	6.702808952
AGBL3	7.745468122	3.351404476	5.585674127	2.843615919	1.525842688	7.149662882	1.624923382	2.979026201	1.78741572	1.915088272	0.687467585	5.958052402	5.106902059	2.181491627	8.937078602	8.937078602	2.15722587	2.234269651	2.553451029	2.010842686	4.468539301	0.812461691	2.234269651	8.937078602	7.819943777	4.468539301	4.468539301	5.362247161	2.979026201	4.468539301	7.31215522	1.577131518	2.979026201	5.958052402	1.624923382	2.979026201	5.203868553	1.78741572	2.749870339	6.012216514	6.702808952	8.937078602	3.574831441	1.78741572	5.106902059	3.055411488	2.234269651	4.468539301
AGBL4	2.383220961	3.909971889	3.351404476	2.843615919	2.942696613	1.78741572	2.437385073	1.4895131	3.574831441	2.553451029	1.512428687	2.979026201	1.276725515	2.39260372	4.468539301	8.937078602	2.465400994	2.234269651	3.830176544	1.563988755	4.468539301	3.249846765	3.859193033	8.937078602	6.702808952	4.468539301	4.468539301	7.149662882	1.4895131	4.468539301	7.31215522	5.25710506	2.979026201	2.979026201	1.624923382	14.895131	2.03629639	3.574831441	1.37493517	0.812461691	2.234269651	8.937078602	1.624923382	3.574831441	3.830176544	1.833246893	2.234269651	6.702808952
AGBL5	22.64059913	17.8741572	12.28848308	21.93646566	22.99662909	7.149662882	9.749540294	18.61891376	14.29932576	17.8741572	13.7493517	11.9161048	19.15088272	24.62974418	17.8741572	8.937078602	24.65400994	15.63988755	15.32070618	24.46525267	17.8741572	23.56138904	24.57696616	8.937078602	36.86544923	17.8741572	13.4056179	32.17348297	22.34269651	31.27977511	8.937078602	14.71989417	26.81123581	44.68539301	34.93585272	11.9161048	11.08650257	10.72449432	19.93655996	8.612093926	4.468539301	26.81123581	14.73263867	8.937078602	16.59743169	12.45080181	6.702808952	13.4056179
AGER	1.78741572	0.558567413	2.234269651	2.031154228	3.48764043	1.78741572	2.437385073	2.234269651	1.78741572	2.553451029	2.199896271	2.979026201	2.553451029	1.900008837	4.468539301	8.937078602	3.698101491	2.234269651	3.830176544	2.234269651	4.468539301	1.624923382	2.640500496	8.937078602	3.351404476	4.468539301	8.937078602	1.78741572	1.4895131	4.468539301	2.437385073	2.62855253	2.979026201	2.979026201	3.249846765	2.979026201	2.03629639	3.574831441	3.437337924	1.78741572	2.234269651	8.937078602	1.516595157	1.78741572	5.106902059	1.986017467	8.937078602	2.234269651
AGFG1	7.745468122	5.027106714	4.468539301	8.937078602	11.22584263	5.362247161	7.31215522	8.937078602	5.362247161	8.298715845	8.937078602	2.979026201	5.106902059	10.62597535	17.8741572	8.937078602	10.47795422	11.17134825	3.830176544	12.28848308	4.468539301	11.37446368	15.43677213	8.937078602	8.937078602	13.4056179	13.4056179	7.149662882	4.468539301	4.468539301	9.749540294	11.56563113	20.85318341	8.937078602	10.56200198	5.958052402	19.23168813	10.72449432	11.68694894	25.18631242	20.10842686	8.937078602	20.31154228	16.08674148	12.76725515	19.47824824	11.17134825	6.702808952
AGFG2	5.362247161	1.675702238	4.468539301	4.468539301	5.776404463	3.574831441	4.874770147	1.4895131	3.574831441	5.106902059	3.712324958	2.979026201	3.830176544	1.829638139	4.468539301	8.937078602	3.081751242	4.468539301	3.830176544	1.78741572	4.468539301	7.31215522	2.437385073	8.937078602	4.468539301	4.468539301	4.468539301	8.937078602	2.979026201	4.468539301	5.687231838	5.25710506	5.958052402	2.979026201	4.874770147	2.979026201	7.127037366	1.78741572	4.812273094	7.149662882	6.702808952	8.937078602	5.633067725	5.362247161	3.830176544	7.485758146	2.234269651	2.234269651
AGGF1	5.362247161	5.585674127	6.702808952	6.093462683	7.084269624	3.574831441	8.937078602	5.958052402	8.937078602	7.660353088	8.249611018	2.979026201	7.660353088	7.177811161	13.4056179	8.937078602	8.320728354	4.468539301	12.76725515	6.591095469	4.468539301	8.124616911	6.296578106	8.937078602	15.63988755	4.468539301	13.4056179	5.362247161	1.4895131	4.468539301	9.749540294	5.25710506	5.958052402	5.958052402	2.437385073	2.979026201	3.506954895	10.72449432	6.187208263	5.362247161	6.702808952	8.937078602	4.116472568	3.574831441	3.830176544	3.895649647	4.468539301	6.702808952
AGK	5.958052402	6.702808952	1.117134825	6.093462683	4.904494355	1.78741572	4.062308456	5.958052402	5.362247161	7.02199033	6.32470178	17.8741572	5.106902059	4.574095348	4.468539301	8.937078602	4.930801988	2.234269651	11.49052963	4.021685371	4.468539301	11.37446368	4.265423878	8.937078602	3.351404476	4.468539301	8.937078602	5.362247161	2.979026201	4.468539301	6.499693529	5.782815566	8.937078602	2.979026201	4.874770147	8.937078602	4.52510309	7.149662882	5.499740678	4.712277809	4.468539301	8.937078602	4.387293132	7.149662882	6.383627573	5.499740678	8.937078602	4.468539301
AGL	5.362247161	4.468539301	2.234269651	5.281000992	5.013483118	7.149662882	3.249846765	2.234269651	1.78741572	3.191813787	3.299844407	5.958052402	5.106902059	5.488914417	8.937078602	8.937078602	5.238977112	2.234269651	5.106902059	4.915393231	8.937078602	5.687231838	4.062308456	8.937078602	7.819943777	13.4056179	8.937078602	3.574831441	2.979026201	4.468539301	5.687231838	4.731394554	5.958052402	2.979026201	2.437385073	5.958052402	3.167572163	1.78741572	5.499740678	3.249846765	2.234269651	8.937078602	3.195682652	5.362247161	1.276725515	2.902640914	4.468539301	2.234269651
AGMAT	5.958052402	8.937078602	6.702808952	4.874770147	13.18764038	1.78741572	2.437385073	5.213295851	5.362247161	6.383627573	10.31201377	2.979026201	5.106902059	9.92226837	4.468539301	8.937078602	7.704378106	2.234269651	2.553451029	8.266797707	4.468539301	3.249846765	12.39004079	8.937078602	3.351404476	8.937078602	4.468539301	7.149662882	5.958052402	4.468539301	4.874770147	12.61705214	2.979026201	2.979026201	9.749540294	2.979026201	1.696913659	1.78741572	4.124805509	2.924862088	4.468539301	8.937078602	2.383220961	1.78741572	1.276725515	3.437337924	2.234269651	6.702808952
AGMO	2.383220961	0.558567413	2.234269651	0.812461691	0.980898871	1.78741572	1.624923382	0.74475655	1.78741572	3.191813787	2.062402754	2.979026201	2.553451029	1.548155348	4.468539301	8.937078602	1.849050745	2.234269651	3.830176544	2.122556168	4.468539301	4.062308456	1.015577114	8.937078602	3.351404476	4.468539301	8.937078602	1.78741572	4.468539301	4.468539301	4.874770147	2.62855253	2.979026201	2.979026201	1.624923382	2.979026201	3.733210049	1.78741572	4.124805509	3.087354426	2.234269651	8.937078602	2.383220961	5.362247161	1.276725515	2.520714478	2.234269651	2.234269651
AGO1	11.32029956	7.819943777	16.75702238	5.687231838	9.046067366	1.78741572	8.124616911	8.937078602	8.937078602	8.298715845	10.86198784	8.937078602	21.70433375	12.45561349	4.468539301	8.937078602	11.4024796	6.702808952	6.383627573	14.85789318	4.468539301	12.99938706	9.749540294	8.937078602	17.8741572	4.468539301	4.468539301	12.51191004	11.9161048	17.8741572	3.249846765	5.782815566	8.937078602	2.979026201	10.56200198	5.958052402	11.65214046	7.149662882	10.99948136	7.149662882	4.468539301	17.8741572	10.67033021	14.29932576	8.937078602	8.402381592	6.702808952	8.937078602
AGO2	7.149662882	7.261376364	5.585674127	11.37446368	12.09775274	10.72449432	8.124616911	7.447565502	3.574831441	8.937078602	13.19937763	20.85318341	11.49052963	12.17413069	4.468539301	8.937078602	14.79240596	2.234269651	14.04398066	15.08132014	8.937078602	9.749540294	10.35888656	8.937078602	7.819943777	13.4056179	4.468539301	12.51191004	10.4265917	13.4056179	7.31215522	10.51421012	2.979026201	2.979026201	9.749540294	11.9161048	6.222016749	8.937078602	4.812273094	6.174708853	4.468539301	8.937078602	7.637139897	19.66157293	10.21380412	4.965043668	4.468539301	8.937078602
AGO3	5.362247161	2.792837063	1.117134825	2.843615919	2.070786505	1.78741572	4.874770147	1.4895131	5.362247161	1.915088272	1.78741572	5.958052402	3.830176544	2.955569302	8.937078602	8.937078602	3.081751242	6.702808952	1.276725515	3.463117958	4.468539301	5.687231838	3.249846765	8.937078602	5.585674127	4.468539301	4.468539301	3.574831441	4.468539301	4.468539301	5.687231838	1.577131518	2.979026201	2.979026201	2.437385073	8.937078602	3.733210049	1.78741572	2.062402754	5.5247395	2.234269651	8.937078602	5.362247161	7.149662882	3.830176544	4.583117232	4.468539301	6.702808952
AGO4	4.170636681	1.117134825	4.468539301	1.624923382	2.179775269	5.362247161	2.437385073	2.234269651	3.574831441	3.191813787	1.649922204	2.979026201	1.276725515	1.477784651	4.468539301	8.937078602	1.540875621	2.234269651	5.106902059	1.563988755	4.468539301	1.624923382	1.828038805	8.937078602	2.234269651	13.4056179	4.468539301	5.362247161	1.4895131	8.937078602	5.687231838	0.525710506	2.979026201	8.937078602	4.062308456	2.979026201	3.506954895	1.78741572	4.812273094	5.5247395	11.17134825	8.937078602	2.437385073	7.149662882	2.553451029	1.90963218	4.468539301	2.234269651
AGPAT1	14.895131	3.909971889	7.819943777	14.62431044	10.24494376	12.51191004	14.62431044	7.447565502	10.72449432	14.68234342	13.47436466	17.8741572	5.106902059	10.27412186	17.8741572	8.937078602	8.937078602	11.17134825	5.106902059	11.84162915	8.937078602	8.124616911	9.952655716	8.937078602	11.17134825	4.468539301	8.937078602	12.51191004	4.468539301	22.34269651	8.124616911	6.308526072	14.895131	11.9161048	6.499693529	8.937078602	9.502716489	8.937078602	11.68694894	6.499693529	11.17134825	26.81123581	10.34534553	1.78741572	7.660353088	8.402381592	13.4056179	2.234269651
AGPAT2	11.32029956	19.54985944	4.468539301	13.81184875	29.64494366	7.149662882	15.43677213	32.76928821	14.29932576	16.59743169	30.11108021	8.937078602	20.42760823	24.91122697	8.937078602	8.937078602	24.34583481	8.937078602	10.21380412	22.78955044	4.468539301	22.74892735	37.57635321	8.937078602	8.937078602	26.81123581	8.937078602	10.72449432	19.36367031	4.468539301	8.124616911	16.82273619	2.979026201	8.937078602	18.6866189	2.979026201	29.41317008	10.72449432	10.31201377	40.62308456	2.234269651	8.937078602	26.54041524	12.51191004	10.21380412	24.13775076	6.702808952	6.702808952
AGPAT3	7.149662882	2.792837063	5.585674127	6.499693529	3.814606721	5.362247161	2.437385073	7.447565502	5.362247161	1.915088272	4.53728606	2.979026201	3.830176544	4.292612557	8.937078602	8.937078602	2.773576118	4.468539301	11.49052963	3.686544923	4.468539301	3.249846765	2.031154228	8.937078602	4.468539301	4.468539301	8.937078602	10.72449432	5.958052402	13.4056179	10.56200198	6.308526072	2.979026201	2.979026201	5.687231838	5.958052402	3.393827317	5.362247161	4.812273094	3.412339103	2.234269651	8.937078602	3.791487892	1.78741572	2.553451029	3.972034934	4.468539301	2.234269651
AGPAT4	2.979026201	0.558567413	4.468539301	0.812461691	1.961797742	1.78741572	0.812461691	0.74475655	1.78741572	1.915088272	1.649922204	2.979026201	1.276725515	1.759267441	4.468539301	8.937078602	1.849050745	4.468539301	3.830176544	0.89370786	4.468539301	0.812461691	2.843615919	8.937078602	3.351404476	4.468539301	4.468539301	1.78741572	4.468539301	4.468539301	5.687231838	3.154263036	2.979026201	2.979026201	0.812461691	2.979026201	1.018148195	3.574831441	3.437337924	1.137446368	2.234269651	8.937078602	1.408266931	7.149662882	1.276725515	2.367943903	2.234269651	2.234269651
AGPAT5	7.149662882	7.261376364	4.468539301	5.281000992	14.49550554	7.149662882	5.687231838	9.681835153	3.574831441	6.383627573	12.64940356	2.979026201	7.660353088	10.34449256	4.468539301	8.937078602	8.628903478	4.468539301	7.660353088	9.942499945	4.468539301	4.874770147	12.39004079	8.937078602	4.468539301	8.937078602	8.937078602	10.72449432	8.937078602	4.468539301	8.124616911	9.462789108	5.958052402	2.979026201	10.56200198	5.958052402	4.185720358	7.149662882	3.437337924	2.76236975	2.234269651	8.937078602	2.76236975	1.78741572	6.383627573	5.041428955	2.234269651	11.17134825
AGPS	13.70352052	20.10842686	12.28848308	16.24923382	19.83595495	12.51191004	12.99938706	14.15037445	14.29932576	6.383627573	14.5743128	5.958052402	15.32070618	18.0852693	8.937078602	8.937078602	14.48423084	11.17134825	11.49052963	15.19303362	17.8741572	12.18692537	21.32711939	8.937078602	12.28848308	17.8741572	8.937078602	8.937078602	11.9161048	8.937078602	8.937078602	13.14276265	20.85318341	5.958052402	9.749540294	20.85318341	14.25407473	8.937078602	14.43681928	14.94929512	4.468539301	8.937078602	14.51598221	8.937078602	7.660353088	15.73536916	6.702808952	4.468539301
AGR2	2.979026201	25.13553357	4.468539301	12.18692537	59.83483113	1.78741572	11.37446368	31.27977511	5.362247161	12.12889239	43.31045784	8.937078602	19.15088272	49.04837627	4.468539301	8.937078602	52.08159599	4.468539301	10.21380412	37.31230317	4.468539301	16.24923382	65.80939698	8.937078602	4.468539301	98.30786463	4.468539301	3.574831441	90.86029912	4.468539301	4.062308456	59.40528718	17.8741572	11.9161048	122.6817154	2.979026201	29.97880797	1.78741572	7.562143433	33.31092934	6.702808952	8.937078602	31.09020071	7.149662882	10.21380412	78.82961639	4.468539301	15.63988755
AGR3	1.78741572	1.117134825	2.234269651	2.437385073	5.231460645	1.78741572	2.437385073	1.4895131	1.78741572	1.276725515	3.16235089	2.979026201	1.276725515	2.744457209	4.468539301	8.937078602	2.773576118	2.234269651	1.276725515	2.345983133	4.468539301	3.249846765	5.281000992	8.937078602	1.117134825	22.34269651	4.468539301	1.78741572	13.4056179	4.468539301	4.062308456	8.937078602	2.979026201	2.979026201	12.99938706	2.979026201	23.98304638	1.78741572	6.874675848	17.06169551	2.234269651	8.937078602	22.20728622	7.149662882	10.21380412	18.79078065	4.468539301	6.702808952
AGRN	17.27835196	29.60407287	20.10842686	11.78069452	16.34831452	12.51191004	13.81184875	17.12940065	19.66157293	12.76725515	19.52407941	5.958052402	17.8741572	21.88528697	35.74831441	8.937078602	26.81123581	15.63988755	15.32070618	21.56070213	17.8741572	13.81184875	23.1551582	8.937078602	4.468539301	26.81123581	8.937078602	10.72449432	16.3846441	17.8741572	8.937078602	23.65697277	17.8741572	8.937078602	16.24923382	17.8741572	49.66300641	8.937078602	17.18668962	35.09834506	11.17134825	8.937078602	53.5683075	14.29932576	24.25778478	42.92853141	4.468539301	20.10842686
AGRP	4.766441921	2.792837063	6.702808952	4.062308456	1.634831452	1.78741572	4.874770147	2.234269651	1.78741572	3.830176544	1.649922204	2.979026201	2.553451029	2.11112093	4.468539301	8.937078602	0.924525373	2.234269651	1.276725515	1.228848308	4.468539301	4.062308456	1.828038805	8.937078602	4.468539301	4.468539301	8.937078602	1.78741572	1.4895131	4.468539301	7.31215522	1.577131518	2.979026201	2.979026201	1.624923382	8.937078602	2.488806699	1.78741572	4.812273094	2.112400397	2.234269651	8.937078602	1.841579833	1.78741572	2.553451029	2.215173329	2.234269651	8.937078602
AGT	4.766441921	1.117134825	4.468539301	2.031154228	2.506741559	1.78741572	0.812461691	2.979026201	1.78741572	2.553451029	1.099948136	2.979026201	5.106902059	1.688896744	13.4056179	8.937078602	1.849050745	2.234269651	6.383627573	1.563988755	4.468539301	5.687231838	1.624923382	8.937078602	1.117134825	4.468539301	4.468539301	7.149662882	2.979026201	4.468539301	7.31215522	1.577131518	2.979026201	2.979026201	2.437385073	2.979026201	1.923168813	1.78741572	5.499740678	1.462431044	2.234269651	8.937078602	1.949908059	8.937078602	3.830176544	2.138788042	6.702808952	4.468539301
AGTPBP1	4.170636681	3.909971889	2.234269651	3.65607761	3.705617957	1.78741572	2.437385073	2.234269651	3.574831441	1.915088272	2.062402754	2.979026201	7.660353088	4.362983255	4.468539301	8.937078602	4.930801988	6.702808952	6.383627573	4.580252784	4.468539301	1.624923382	3.65607761	8.937078602	3.351404476	4.468539301	4.468539301	3.574831441	5.958052402	8.937078602	5.687231838	4.205684048	2.979026201	5.958052402	3.249846765	2.979026201	2.375679122	1.78741572	4.124805509	2.437385073	2.234269651	8.937078602	2.545713299	5.362247161	2.553451029	2.291558616	4.468539301	4.468539301
AGTR1	4.170636681	1.675702238	1.117134825	3.65607761	1.416853925	5.362247161	1.624923382	3.723782751	1.78741572	4.468539301	1.237441653	2.979026201	2.553451029	1.829638139	4.468539301	8.937078602	3.081751242	2.234269651	1.276725515	1.452275273	4.468539301	4.874770147	2.437385073	8.937078602	5.585674127	4.468539301	4.468539301	5.362247161	4.468539301	4.468539301	9.749540294	0.525710506	5.958052402	2.979026201	1.624923382	2.979026201	50.11551672	5.362247161	15.12428687	36.07329909	4.468539301	8.937078602	26.43208702	10.72449432	7.660353088	29.40833557	13.4056179	2.234269651
AGTR2	2.383220961	1.675702238	3.351404476	3.249846765	1.198876398	3.574831441	3.249846765	0.74475655	1.78741572	1.915088272	0.412480551	2.979026201	3.830176544	1.618526046	4.468539301	8.937078602	0.616350248	8.937078602	1.276725515	1.005421343	4.468539301	2.437385073	1.218692537	8.937078602	2.234269651	4.468539301	4.468539301	3.574831441	2.979026201	4.468539301	8.124616911	1.051421012	2.979026201	11.9161048	1.624923382	5.958052402	1.24440335	3.574831441	3.437337924	1.462431044	2.234269651	8.937078602	1.679087495	1.78741572	3.830176544	1.527705744	2.234269651	2.234269651
AGTRAP	1.78741572	5.585674127	1.117134825	3.65607761	4.359550538	10.72449432	4.874770147	4.468539301	3.574831441	3.191813787	5.499740678	5.958052402	6.383627573	7.459293952	4.468539301	8.937078602	5.238977112	4.468539301	3.830176544	6.144241539	8.937078602	2.437385073	4.468539301	8.937078602	3.351404476	4.468539301	4.468539301	5.362247161	4.468539301	4.468539301	6.499693529	2.62855253	5.958052402	5.958052402	4.874770147	2.979026201	2.375679122	3.574831441	3.437337924	2.437385073	2.234269651	8.937078602	1.57075927	1.78741572	1.276725515	2.826255626	2.234269651	2.234269651
AGXT	1.19161048	3.351404476	4.468539301	2.031154228	1.852808979	1.78741572	1.624923382	3.723782751	1.78741572	1.915088272	1.512428687	2.979026201	6.383627573	1.759267441	4.468539301	8.937078602	1.540875621	4.468539301	2.553451029	1.675702238	4.468539301	0.812461691	3.249846765	8.937078602	8.937078602	13.4056179	4.468539301	1.78741572	2.979026201	8.937078602	2.437385073	1.577131518	2.979026201	5.958052402	4.062308456	11.9161048	1.470658504	1.78741572	6.187208263	2.924862088	4.468539301	8.937078602	2.220728622	7.149662882	2.553451029	2.215173329	4.468539301	2.234269651
AGXT2	2.979026201	1.675702238	4.468539301	2.437385073	1.089887634	3.574831441	3.249846765	0.74475655	1.78741572	0.638362757	1.512428687	2.979026201	3.830176544	1.407413953	4.468539301	8.937078602	1.849050745	2.234269651	2.553451029	1.117134825	4.468539301	6.499693529	1.218692537	8.937078602	1.117134825	4.468539301	4.468539301	3.574831441	2.979026201	4.468539301	7.31215522	2.102842024	2.979026201	5.958052402	4.062308456	2.979026201	1.810041236	1.78741572	2.749870339	2.599877412	2.234269651	8.937078602	1.19161048	5.362247161	1.276725515	1.756861606	2.234269651	2.234269651
AHCTF1	7.149662882	11.17134825	12.28848308	10.56200198	11.22584263	3.574831441	6.499693529	14.15037445	1.78741572	8.298715845	12.23692301	11.9161048	5.106902059	13.93339814	13.4056179	8.937078602	8.628903478	8.937078602	8.937078602	14.96960666	4.468539301	10.56200198	14.21807959	8.937078602	13.4056179	17.8741572	26.81123581	5.362247161	5.958052402	13.4056179	15.43677213	11.03992063	8.937078602	8.937078602	9.749540294	11.9161048	9.615844066	5.362247161	7.562143433	9.587047955	2.234269651	8.937078602	9.966196744	7.149662882	6.383627573	9.471775613	6.702808952	4.468539301
AHCY	8.937078602	48.03679749	11.17134825	24.78008158	44.24943796	25.02382009	18.6866189	49.89868886	25.02382009	26.17287305	58.43474471	11.9161048	30.64141235	48.83726417	4.468539301	8.937078602	57.93692335	11.17134825	25.53451029	51.61162893	22.34269651	17.8741572	49.35704774	8.937078602	8.937078602	17.8741572	13.4056179	8.937078602	26.81123581	17.8741572	5.687231838	26.2855253	14.895131	11.9161048	22.74892735	2.979026201	23.8699188	5.362247161	19.93655996	20.31154228	4.468539301	8.937078602	29.03196443	7.149662882	7.660353088	29.71387672	4.468539301	6.702808952
AHCYL1	11.32029956	8.937078602	8.937078602	13.81184875	14.38651677	8.937078602	12.18692537	12.66086135	10.72449432	11.49052963	11.41196191	8.937078602	5.106902059	13.58154465	31.27977511	8.937078602	11.71065472	17.8741572	8.937078602	10.61278084	4.468539301	8.937078602	13.4056179	8.937078602	6.702808952	13.4056179	17.8741572	17.8741572	14.895131	22.34269651	7.31215522	15.77131518	23.83220961	11.9161048	15.43677213	5.958052402	13.34905411	5.362247161	21.99896271	16.24923382	11.17134825	8.937078602	12.62023827	19.66157293	20.42760823	13.44381055	2.234269651	8.937078602
AHCYL2	4.170636681	6.144241539	6.702808952	4.062308456	10.78988758	1.78741572	3.249846765	5.213295851	3.574831441	5.106902059	9.624546187	5.958052402	1.276725515	3.870388371	4.468539301	8.937078602	4.006276615	2.234269651	1.276725515	3.351404476	4.468539301	3.249846765	10.56200198	8.937078602	10.05421343	26.81123581	4.468539301	3.574831441	11.9161048	4.468539301	8.124616911	14.71989417	5.958052402	11.9161048	11.37446368	2.979026201	4.638230667	1.78741572	3.437337924	5.5247395	2.234269651	8.937078602	5.091426598	3.574831441	2.553451029	3.513723211	2.234269651	2.234269651
AHDC1	2.979026201	6.702808952	8.937078602	2.437385073	3.596629194	10.72449432	4.874770147	1.4895131	1.78741572	2.553451029	4.262299026	5.958052402	3.830176544	3.237052092	4.468539301	8.937078602	2.465400994	2.234269651	1.276725515	3.239690993	8.937078602	1.624923382	4.468539301	8.937078602	5.585674127	4.468539301	4.468539301	8.937078602	1.4895131	4.468539301	4.062308456	3.154263036	5.958052402	2.979026201	4.874770147	5.958052402	2.941317008	7.149662882	4.124805509	3.574831441	4.468539301	8.937078602	3.466503215	5.362247161	2.553451029	2.215173329	6.702808952	4.468539301
AHI1	4.170636681	2.234269651	1.117134825	3.249846765	6.866292097	3.574831441	4.062308456	8.937078602	1.78741572	6.383627573	3.574831441	2.979026201	7.660353088	6.825957673	8.937078602	8.937078602	5.85532736	4.468539301	3.830176544	7.261376364	4.468539301	2.437385073	5.281000992	8.937078602	5.585674127	8.937078602	4.468539301	1.78741572	4.468539301	4.468539301	4.874770147	6.834236578	2.979026201	2.979026201	0.812461691	5.958052402	3.28069974	7.149662882	6.187208263	3.737323779	2.234269651	8.937078602	5.037262485	10.72449432	3.830176544	3.131796775	2.234269651	2.234269651
AHNAK	33.96089869	35.74831441	31.27977511	25.99877412	26.15730323	44.68539301	43.06046963	37.98258406	39.32314585	28.72632408	35.74831441	47.66441921	26.81123581	24.1371493	53.62247161	8.937078602	29.58481193	58.09101092	35.74831441	14.96960666	4.468539301	13.81184875	32.70158307	26.81123581	22.34269651	13.4056179	22.34269651	19.66157293	37.23782751	31.27977511	6.499693529	32.59405137	32.76928821	20.85318341	25.99877412	11.9161048	45.92979636	28.59865153	48.81019852	60.60964216	33.51404476	26.81123581	50.96843009	42.89797729	28.08796132	44.7617783	26.81123581	24.57696616
AHNAK2	4.170636681	7.261376364	6.702808952	4.062308456	1.961797742	14.29932576	4.062308456	7.447565502	1.78741572	2.553451029	3.299844407	5.958052402	1.276725515	2.322233023	4.468539301	8.937078602	3.389926366	15.63988755	2.553451029	1.563988755	4.468539301	1.624923382	1.624923382	8.937078602	5.585674127	4.468539301	8.937078602	1.78741572	4.468539301	17.8741572	5.687231838	3.154263036	2.979026201	2.979026201	4.062308456	8.937078602	14.02781958	3.574831441	4.812273094	13.48686407	4.468539301	8.937078602	11.53695601	3.574831441	2.553451029	9.242619751	6.702808952	2.234269651
AHR	13.10771528	5.027106714	16.75702238	11.37446368	4.468539301	10.72449432	11.37446368	4.468539301	12.51191004	12.76725515	6.599688814	17.8741572	19.15088272	4.081500464	8.937078602	8.937078602	4.314451739	4.468539301	14.04398066	4.915393231	8.937078602	7.31215522	6.296578106	8.937078602	10.05421343	13.4056179	4.468539301	12.51191004	8.937078602	17.8741572	4.062308456	7.88565759	2.979026201	11.9161048	12.99938706	5.958052402	22.51238787	19.66157293	21.31149513	11.69944835	11.17134825	8.937078602	17.27835196	17.8741572	16.59743169	22.15173329	11.17134825	11.17134825
AHRR	1.78741572	2.792837063	4.468539301	0.406230846	1.634831452	1.78741572	1.624923382	0.74475655	3.574831441	1.915088272	0.412480551	5.958052402	1.276725515	1.759267441	4.468539301	8.937078602	1.232700497	2.234269651	1.276725515	0.781994378	4.468539301	1.624923382	1.828038805	8.937078602	5.585674127	4.468539301	4.468539301	1.78741572	1.4895131	4.468539301	8.937078602	1.577131518	2.979026201	2.979026201	1.624923382	2.979026201	2.262551545	1.78741572	4.124805509	2.437385073	8.937078602	8.937078602	1.624923382	3.574831441	1.276725515	2.138788042	2.234269651	2.234269651
AHSA1	5.958052402	12.84705049	3.351404476	8.530847757	14.71348306	3.574831441	7.31215522	17.12940065	5.362247161	7.660353088	14.02433873	2.979026201	14.04398066	13.72228604	8.937078602	8.937078602	17.8741572	6.702808952	8.937078602	12.06505611	8.937078602	11.37446368	16.65546467	8.937078602	4.468539301	8.937078602	4.468539301	1.78741572	13.4056179	13.4056179	6.499693529	9.988499614	2.979026201	5.958052402	9.749540294	5.958052402	4.977613399	3.574831441	5.499740678	8.287109249	8.937078602	8.937078602	9.316227392	7.149662882	1.276725515	6.339978838	13.4056179	11.17134825
AHSG	2.383220961	0.558567413	1.117134825	2.437385073	2.397752796	1.78741572	1.624923382	0.74475655	1.78741572	1.915088272	1.649922204	2.979026201	1.276725515	1.970379534	4.468539301	8.937078602	2.465400994	4.468539301	1.276725515	1.005421343	4.468539301	2.437385073	2.640500496	8.937078602	5.585674127	4.468539301	4.468539301	1.78741572	1.4895131	4.468539301	4.874770147	2.62855253	2.979026201	2.979026201	1.624923382	5.958052402	2.828189431	3.574831441	1.37493517	3.249846765	2.234269651	8.937078602	2.058236284	3.574831441	5.106902059	2.291558616	6.702808952	6.702808952
AHSP	1.19161048	1.675702238	4.468539301	1.624923382	0.871910108	1.78741572	3.249846765	1.4895131	1.78741572	1.276725515	1.78741572	2.979026201	1.276725515	0.985189767	4.468539301	8.937078602	0.924525373	2.234269651	3.830176544	1.34056179	4.468539301	4.062308456	1.421807959	8.937078602	2.234269651	4.468539301	4.468539301	3.574831441	1.4895131	4.468539301	4.874770147	0.525710506	2.979026201	5.958052402	3.249846765	2.979026201	1.583786081	1.78741572	1.37493517	1.949908059	2.234269651	8.937078602	1.78741572	3.574831441	2.553451029	1.145779308	2.234269651	6.702808952
AICDA	2.383220961	1.117134825	2.234269651	2.031154228	0.980898871	5.362247161	0.812461691	2.234269651	10.72449432	0.638362757	1.37493517	2.979026201	1.276725515	1.266672558	4.468539301	8.937078602	0.924525373	2.234269651	1.276725515	0.558567413	4.468539301	3.249846765	2.031154228	8.937078602	3.351404476	4.468539301	4.468539301	3.574831441	1.4895131	4.468539301	6.499693529	1.577131518	2.979026201	2.979026201	0.812461691	2.979026201	2.488806699	1.78741572	5.499740678	1.949908059	2.234269651	8.937078602	1.462431044	1.78741572	1.276725515	0.993008734	2.234269651	2.234269651
AIDA	9.532883843	4.468539301	8.937078602	6.905924375	4.686516828	5.362247161	5.687231838	2.234269651	1.78741572	8.298715845	4.674779577	14.895131	6.383627573	5.70002651	4.468539301	8.937078602	4.314451739	4.468539301	12.76725515	3.798258406	4.468539301	9.749540294	5.687231838	8.937078602	5.585674127	4.468539301	8.937078602	10.72449432	5.958052402	4.468539301	4.874770147	5.25710506	5.958052402	8.937078602	8.937078602	11.9161048	12.33090592	10.72449432	22.6864303	9.424555617	4.468539301	8.937078602	9.262063279	3.574831441	19.15088272	9.166234464	8.937078602	2.234269651
AIF1	19.66157293	3.351404476	7.819943777	15.03054129	3.48764043	7.149662882	21.93646566	3.723782751	5.362247161	17.8741572	3.024857373	8.937078602	28.08796132	3.58890558	17.8741572	8.937078602	3.389926366	6.702808952	30.64141235	2.904550546	4.468539301	20.31154228	5.281000992	17.8741572	10.05421343	13.4056179	13.4056179	16.08674148	1.4895131	4.468539301	12.99938706	3.679973542	5.958052402	11.9161048	4.874770147	2.979026201	2.601934277	32.17348297	13.06188411	4.062308456	17.8741572	8.937078602	3.141518539	28.59865153	6.383627573	3.972034934	35.74831441	6.702808952
AIF1L	4.170636681	2.792837063	2.234269651	4.062308456	2.942696613	1.78741572	4.874770147	0.74475655	1.78741572	2.553451029	1.924909237	2.979026201	2.553451029	2.674086511	4.468539301	8.937078602	4.622626863	2.234269651	2.553451029	3.463117958	4.468539301	5.687231838	2.437385073	8.937078602	8.937078602	4.468539301	4.468539301	3.574831441	5.958052402	4.468539301	6.499693529	1.051421012	2.979026201	5.958052402	0.812461691	17.8741572	2.941317008	5.362247161	0.687467585	2.76236975	2.234269651	8.937078602	3.628995554	3.574831441	5.106902059	2.520714478	8.937078602	4.468539301
AIFM1	1.19161048	11.17134825	5.585674127	6.905924375	14.71348306	8.937078602	4.062308456	5.958052402	3.574831441	9.57544136	10.17452026	2.979026201	8.937078602	10.69634604	13.4056179	8.937078602	7.396202981	2.234269651	5.106902059	11.84162915	13.4056179	5.687231838	12.18692537	8.937078602	5.585674127	4.468539301	17.8741572	5.362247161	5.958052402	4.468539301	8.937078602	7.88565759	8.937078602	8.937078602	6.499693529	2.979026201	5.203868553	1.78741572	6.187208263	5.362247161	2.234269651	8.937078602	4.224800794	7.149662882	5.106902059	5.499740678	6.702808952	8.937078602
AIFM2	6.553857642	7.819943777	5.585674127	8.124616911	9.699999947	5.362247161	5.687231838	6.702808952	1.78741572	8.298715845	9.48705267	2.979026201	8.937078602	7.318552556	4.468539301	8.937078602	8.01255323	2.234269651	6.383627573	7.261376364	4.468539301	8.937078602	6.296578106	8.937078602	7.819943777	8.937078602	8.937078602	5.362247161	2.979026201	13.4056179	3.249846765	11.56563113	2.979026201	11.9161048	12.18692537	5.958052402	5.656378862	3.574831441	7.562143433	4.712277809	8.937078602	8.937078602	6.445529416	5.362247161	6.383627573	5.652511253	2.234269651	15.63988755
AIFM3	0.59580524	3.351404476	4.468539301	1.218692537	4.032584247	1.78741572	1.624923382	2.979026201	1.78741572	1.915088272	4.262299026	2.979026201	1.276725515	4.081500464	4.468539301	8.937078602	2.465400994	2.234269651	1.276725515	2.010842686	4.468539301	1.624923382	3.65607761	8.937078602	1.117134825	4.468539301	4.468539301	1.78741572	1.4895131	4.468539301	4.874770147	1.051421012	2.979026201	2.979026201	3.249846765	2.979026201	1.583786081	1.78741572	0.687467585	2.924862088	4.468539301	8.937078602	1.57075927	1.78741572	2.553451029	1.37493517	2.234269651	2.234269651
AIG1	6.553857642	3.351404476	3.351404476	3.249846765	5.885393226	5.362247161	5.687231838	5.213295851	3.574831441	7.02199033	3.849818475	5.958052402	1.276725515	4.362983255	4.468539301	8.937078602	3.698101491	8.937078602	5.106902059	6.591095469	4.468539301	4.874770147	2.843615919	8.937078602	5.585674127	4.468539301	4.468539301	3.574831441	2.979026201	4.468539301	6.499693529	7.88565759	2.979026201	2.979026201	8.124616911	8.937078602	5.090740976	7.149662882	4.124805509	8.449601588	2.234269651	8.937078602	4.874770147	3.574831441	2.553451029	7.562143433	8.937078602	4.468539301
AIM2	7.745468122	4.468539301	1.117134825	4.062308456	2.397752796	5.362247161	4.062308456	2.979026201	3.574831441	4.468539301	5.362247161	2.979026201	2.553451029	2.462974418	4.468539301	8.937078602	4.314451739	6.702808952	2.553451029	2.010842686	4.468539301	6.499693529	1.624923382	8.937078602	5.585674127	4.468539301	13.4056179	3.574831441	1.4895131	4.468539301	7.31215522	1.577131518	2.979026201	8.937078602	1.624923382	2.979026201	2.262551545	1.78741572	4.812273094	2.76236975	2.234269651	8.937078602	1.19161048	3.574831441	7.660353088	1.298549882	2.234269651	4.468539301
AIMP1	4.170636681	12.28848308	4.468539301	6.499693529	13.51460667	1.78741572	8.124616911	10.4265917	5.362247161	12.12889239	14.02433873	2.979026201	5.106902059	11.18894093	8.937078602	8.937078602	9.245253727	13.4056179	7.660353088	11.17134825	4.468539301	10.56200198	12.79627164	8.937078602	3.351404476	13.4056179	4.468539301	3.574831441	1.4895131	4.468539301	8.937078602	8.411368096	2.979026201	2.979026201	16.24923382	11.9161048	9.728971643	8.937078602	7.562143433	6.499693529	6.702808952	17.8741572	7.366319333	12.51191004	6.383627573	10.38839906	4.468539301	13.4056179
AIMP2	5.958052402	8.37851119	4.468539301	10.15577114	11.55280893	1.78741572	10.56200198	8.192322052	1.78741572	5.745264816	9.624546187	8.937078602	6.383627573	11.40005302	4.468539301	8.937078602	9.861603975	4.468539301	11.49052963	11.17134825	4.468539301	6.499693529	10.56200198	8.937078602	4.468539301	8.937078602	4.468539301	3.574831441	7.447565502	4.468539301	8.124616911	10.51421012	2.979026201	2.979026201	15.43677213	11.9161048	9.163333757	1.78741572	9.624546187	5.687231838	2.234269651	8.937078602	8.557929813	5.362247161	3.830176544	11.83971952	2.234269651	2.234269651
AIP	6.553857642	3.909971889	4.468539301	6.499693529	4.032584247	8.937078602	8.937078602	1.4895131	8.937078602	7.02199033	3.16235089	5.958052402	2.553451029	5.770397208	4.468539301	8.937078602	3.081751242	2.234269651	12.76725515	5.138820196	4.468539301	6.499693529	4.671654724	8.937078602	8.937078602	4.468539301	4.468539301	12.51191004	7.447565502	13.4056179	7.31215522	3.679973542	8.937078602	8.937078602	4.874770147	11.9161048	6.900782212	3.574831441	4.812273094	5.849724176	2.234269651	8.937078602	8.937078602	16.08674148	10.21380412	6.951061135	8.937078602	4.468539301
AIPL1	2.979026201	0.558567413	3.351404476	2.031154228	1.525842688	1.78741572	2.437385073	0.74475655	1.78741572	3.191813787	1.512428687	2.979026201	2.553451029	1.548155348	4.468539301	8.937078602	0.924525373	2.234269651	2.553451029	1.34056179	4.468539301	2.437385073	2.437385073	8.937078602	8.937078602	4.468539301	4.468539301	1.78741572	2.979026201	4.468539301	6.499693529	2.102842024	5.958052402	2.979026201	1.624923382	2.979026201	1.696913659	5.362247161	3.437337924	2.76236975	2.234269651	8.937078602	2.112400397	1.78741572	3.830176544	1.833246893	2.234269651	2.234269651
AIRE	2.979026201	3.909971889	1.117134825	4.874770147	1.089887634	3.574831441	3.249846765	2.234269651	7.149662882	3.191813787	1.78741572	2.979026201	1.276725515	1.900008837	4.468539301	8.937078602	1.849050745	2.234269651	1.276725515	1.563988755	4.468539301	3.249846765	2.031154228	8.937078602	8.937078602	8.937078602	4.468539301	1.78741572	1.4895131	4.468539301	4.062308456	2.62855253	2.979026201	2.979026201	4.874770147	2.979026201	2.149423968	1.78741572	4.124805509	2.274892735	2.234269651	8.937078602	1.679087495	1.78741572	1.276725515	2.215173329	6.702808952	8.937078602
AJAP1	3.574831441	1.675702238	2.234269651	2.437385073	1.852808979	1.78741572	0.812461691	2.979026201	1.78741572	2.553451029	1.512428687	2.979026201	1.276725515	2.11112093	8.937078602	8.937078602	2.15722587	2.234269651	1.276725515	1.117134825	4.468539301	3.249846765	1.624923382	8.937078602	1.117134825	4.468539301	4.468539301	7.149662882	2.979026201	4.468539301	6.499693529	3.154263036	2.979026201	5.958052402	4.874770147	5.958052402	2.149423968	3.574831441	2.062402754	2.274892735	2.234269651	8.937078602	1.516595157	3.574831441	1.276725515	1.298549882	2.234269651	2.234269651
AJM1	4.766441921	5.585674127	6.702808952	6.093462683	4.577528065	3.574831441	7.31215522	0.74475655	1.78741572	3.830176544	3.16235089	2.979026201	5.106902059	2.322233023	4.468539301	8.937078602	2.15722587	6.702808952	1.276725515	2.457696616	4.468539301	5.687231838	3.249846765	8.937078602	4.468539301	13.4056179	4.468539301	5.362247161	8.937078602	8.937078602	11.37446368	3.154263036	5.958052402	5.958052402	6.499693529	5.958052402	2.828189431	5.362247161	2.062402754	3.249846765	6.702808952	8.937078602	2.76236975	7.149662882	1.276725515	2.215173329	2.234269651	2.234269651
AJUBA	10.72449432	5.027106714	10.05421343	5.687231838	5.449438172	5.362247161	6.499693529	7.447565502	7.149662882	5.106902059	5.362247161	2.979026201	5.106902059	6.333362789	4.468539301	8.937078602	7.396202981	13.4056179	5.106902059	5.473960644	4.468539301	12.99938706	6.499693529	17.8741572	6.702808952	4.468539301	13.4056179	3.574831441	7.447565502	8.937078602	7.31215522	5.782815566	8.937078602	11.9161048	8.937078602	11.9161048	7.240164944	1.78741572	13.06188411	6.012216514	4.468539301	17.8741572	7.799632235	10.72449432	7.660353088	9.777316762	8.937078602	4.468539301
AK1	5.958052402	7.261376364	8.937078602	9.749540294	11.3348314	16.08674148	3.249846765	6.702808952	8.937078602	14.04398066	10.31201377	8.937078602	8.937078602	4.433353952	22.34269651	8.937078602	5.547152236	6.702808952	5.106902059	3.798258406	8.937078602	11.37446368	9.749540294	8.937078602	8.937078602	4.468539301	4.468539301	8.937078602	8.937078602	13.4056179	4.062308456	12.09134164	8.937078602	2.979026201	12.99938706	8.937078602	3.733210049	1.78741572	6.187208263	3.899816117	15.63988755	8.937078602	4.874770147	8.937078602	2.553451029	4.277576083	4.468539301	13.4056179
AK2	14.895131	35.189747	13.4056179	28.02992834	44.14044919	8.937078602	21.12400397	36.49307096	12.51191004	21.70433375	34.23588572	11.9161048	33.19486338	36.1001679	22.34269651	8.937078602	35.74831441	22.34269651	22.98105926	34.74289307	8.937078602	31.68600595	43.46670048	8.937078602	10.05421343	26.81123581	4.468539301	7.149662882	23.83220961	17.8741572	4.874770147	33.11976188	17.8741572	8.937078602	33.31092934	17.8741572	21.83362241	7.149662882	21.99896271	20.79901929	13.4056179	8.937078602	23.3988967	23.23640437	14.04398066	30.17218844	15.63988755	20.10842686
AK3	6.553857642	8.937078602	5.585674127	6.093462683	9.48202242	7.149662882	7.31215522	3.723782751	10.72449432	4.468539301	8.112117501	5.958052402	7.660353088	9.92226837	4.468539301	8.937078602	7.704378106	2.234269651	10.21380412	8.155084225	4.468539301	7.31215522	10.15577114	8.937078602	12.28848308	4.468539301	4.468539301	1.78741572	11.9161048	4.468539301	7.31215522	8.937078602	2.979026201	2.979026201	7.31215522	5.958052402	6.56139948	3.574831441	4.124805509	6.174708853	6.702808952	8.937078602	6.553857642	7.149662882	3.830176544	7.867684582	4.468539301	2.234269651
AK4	9.532883843	18.99129203	10.05421343	9.343309448	16.89325833	3.574831441	9.749540294	20.10842686	7.149662882	12.76725515	23.78637843	2.979026201	15.32070618	17.66304511	4.468539301	8.937078602	11.71065472	8.937078602	5.106902059	13.74075835	4.468539301	8.937078602	19.70219601	8.937078602	7.819943777	8.937078602	4.468539301	5.362247161	4.468539301	4.468539301	11.37446368	18.92557822	5.958052402	2.979026201	5.687231838	2.979026201	19.57107086	10.72449432	8.937078602	14.13683343	2.234269651	8.937078602	11.86194069	8.937078602	7.660353088	14.43681928	6.702808952	6.702808952
AK5	1.19161048	0.558567413	2.234269651	2.031154228	2.179775269	1.78741572	4.062308456	0.74475655	3.574831441	2.553451029	1.237441653	2.979026201	1.276725515	1.688896744	4.468539301	8.937078602	1.849050745	2.234269651	2.553451029	1.117134825	4.468539301	4.062308456	2.031154228	8.937078602	4.468539301	4.468539301	4.468539301	1.78741572	1.4895131	8.937078602	7.31215522	0.525710506	2.979026201	2.979026201	3.249846765	5.958052402	2.03629639	1.78741572	2.749870339	2.274892735	2.234269651	8.937078602	1.733251608	3.574831441	3.830176544	1.069394021	2.234269651	2.234269651
AK6	4.766441921	5.585674127	6.702808952	3.249846765	3.923595484	3.574831441	2.437385073	2.234269651	7.149662882	2.553451029	4.124805509	5.958052402	2.553451029	3.096310697	4.468539301	8.937078602	3.698101491	11.17134825	3.830176544	4.915393231	4.468539301	0.812461691	2.843615919	8.937078602	3.351404476	4.468539301	4.468539301	5.362247161	1.4895131	4.468539301	4.062308456	3.154263036	11.9161048	5.958052402	4.062308456	8.937078602	3.733210049	1.78741572	4.812273094	4.224800794	2.234269651	8.937078602	3.683159666	10.72449432	2.553451029	4.35396137	2.234269651	4.468539301
AK7	4.766441921	3.909971889	2.234269651	2.843615919	3.705617957	1.78741572	4.874770147	5.213295851	3.574831441	3.191813787	1.649922204	2.979026201	1.276725515	4.644466045	4.468539301	8.937078602	4.314451739	4.468539301	1.276725515	3.798258406	4.468539301	1.624923382	2.640500496	8.937078602	5.585674127	4.468539301	4.468539301	5.362247161	1.4895131	4.468539301	6.499693529	2.102842024	2.979026201	5.958052402	3.249846765	2.979026201	3.506954895	5.362247161	3.437337924	5.199754823	8.937078602	8.937078602	3.087354426	1.78741572	5.106902059	3.513723211	6.702808952	2.234269651
AK8	6.553857642	1.117134825	7.819943777	3.65607761	2.615730323	1.78741572	4.874770147	2.979026201	1.78741572	5.106902059	1.924909237	2.979026201	2.553451029	2.462974418	4.468539301	8.937078602	4.006276615	4.468539301	3.830176544	2.122556168	4.468539301	3.249846765	3.452962187	8.937078602	3.351404476	4.468539301	4.468539301	3.574831441	1.4895131	8.937078602	6.499693529	4.205684048	2.979026201	2.979026201	5.687231838	8.937078602	2.03629639	1.78741572	2.749870339	2.924862088	2.234269651	8.937078602	2.16656451	3.574831441	2.553451029	1.986017467	2.234269651	2.234269651
AK9	1.19161048	2.234269651	3.351404476	2.843615919	2.070786505	3.574831441	0.812461691	2.234269651	1.78741572	3.830176544	0.962454619	2.979026201	2.553451029	1.759267441	4.468539301	8.937078602	2.465400994	2.234269651	1.276725515	1.675702238	4.468539301	3.249846765	2.437385073	8.937078602	5.585674127	4.468539301	4.468539301	5.362247161	1.4895131	4.468539301	4.062308456	1.051421012	2.979026201	2.979026201	2.437385073	2.979026201	2.262551545	3.574831441	6.874675848	2.112400397	2.234269651	8.937078602	1.57075927	5.362247161	2.553451029	1.986017467	4.468539301	2.234269651
AKAIN1	2.383220961	1.117134825	3.351404476	1.218692537	0.762921344	3.574831441	0.812461691	1.4895131	1.78741572	1.276725515	0.274987034	2.979026201	1.276725515	0.91481907	4.468539301	8.937078602	0.616350248	2.234269651	1.276725515	0.781994378	4.468539301	2.437385073	1.218692537	8.937078602	2.234269651	4.468539301	13.4056179	1.78741572	1.4895131	4.468539301	8.124616911	2.102842024	2.979026201	2.979026201	0.812461691	2.979026201	0.905020618	1.78741572	1.37493517	1.299938706	2.234269651	8.937078602	0.974954029	1.78741572	2.553451029	0.916623446	4.468539301	2.234269651
AKAP1	7.149662882	30.16264028	7.819943777	13.81184875	27.46516839	10.72449432	8.124616911	26.06647926	30.38606725	11.49052963	27.36120988	5.958052402	6.383627573	25.96678744	4.468539301	8.937078602	21.88043382	8.937078602	12.76725515	25.91752795	4.468539301	10.56200198	30.06108257	8.937078602	7.819943777	35.74831441	13.4056179	7.149662882	17.8741572	13.4056179	7.31215522	30.49120935	8.937078602	11.9161048	27.6236975	2.979026201	24.77493942	5.362247161	8.249611018	16.41172616	8.937078602	8.937078602	22.85725558	8.937078602	7.660353088	29.71387672	2.234269651	8.937078602
AKAP10	7.149662882	4.468539301	4.468539301	6.499693529	4.250561774	5.362247161	9.749540294	4.468539301	3.574831441	9.57544136	5.362247161	2.979026201	3.830176544	4.362983255	4.468539301	8.937078602	4.006276615	6.702808952	7.660353088	5.138820196	4.468539301	3.249846765	3.249846765	8.937078602	5.585674127	4.468539301	4.468539301	3.574831441	2.979026201	8.937078602	4.874770147	5.25710506	2.979026201	2.979026201	4.062308456	2.979026201	3.393827317	5.362247161	2.749870339	2.437385073	6.702808952	17.8741572	3.683159666	5.362247161	7.660353088	3.590108498	2.234269651	4.468539301
AKAP11	6.553857642	11.72991567	8.937078602	10.56200198	6.32134828	7.149662882	10.56200198	5.213295851	8.937078602	7.660353088	5.774727712	8.937078602	12.76725515	6.262992091	4.468539301	8.937078602	8.320728354	6.702808952	7.660353088	6.367668504	4.468539301	8.124616911	6.702808952	8.937078602	10.05421343	4.468539301	4.468539301	5.362247161	5.958052402	8.937078602	7.31215522	7.359947084	8.937078602	5.958052402	6.499693529	14.895131	11.31275772	10.72449432	10.99948136	10.39950965	13.4056179	17.8741572	9.857868519	14.29932576	14.04398066	10.1592432	4.468539301	17.8741572
AKAP12	5.958052402	8.37851119	7.819943777	4.062308456	2.288764032	16.08674148	2.437385073	8.192322052	5.362247161	3.830176544	2.474883305	23.83220961	1.276725515	2.462974418	22.34269651	8.937078602	7.396202981	22.34269651	5.106902059	3.574831441	13.4056179	3.249846765	4.062308456	8.937078602	3.351404476	4.468539301	8.937078602	10.72449432	4.468539301	22.34269651	4.874770147	4.731394554	11.9161048	5.958052402	4.874770147	5.958052402	2.488806699	8.937078602	8.249611018	3.574831441	4.468539301	8.937078602	4.008144343	7.149662882	10.21380412	3.28456735	13.4056179	8.937078602
AKAP13	11.9161048	5.585674127	6.702808952	8.530847757	4.359550538	10.72449432	5.687231838	5.213295851	7.149662882	14.04398066	4.812273094	14.895131	10.21380412	5.348173022	17.8741572	8.937078602	7.396202981	15.63988755	12.76725515	5.138820196	17.8741572	4.062308456	5.281000992	8.937078602	13.4056179	13.4056179	13.4056179	1.78741572	2.979026201	13.4056179	6.499693529	3.154263036	8.937078602	8.937078602	8.124616911	5.958052402	10.18148195	10.72449432	13.7493517	11.37446368	13.4056179	8.937078602	9.370391504	10.72449432	14.04398066	7.10383171	6.702808952	13.4056179
AKAP14	1.19161048	0.558567413	5.585674127	1.218692537	1.307865161	1.78741572	4.062308456	0.74475655	1.78741572	1.276725515	1.237441653	2.979026201	2.553451029	1.337043255	4.468539301	8.937078602	1.232700497	6.702808952	1.276725515	1.005421343	4.468539301	2.437385073	0.812461691	8.937078602	3.351404476	4.468539301	4.468539301	7.149662882	4.468539301	8.937078602	8.124616911	1.051421012	2.979026201	2.979026201	2.437385073	2.979026201	0.678765463	1.78741572	2.062402754	1.462431044	8.937078602	8.937078602	0.920789917	5.362247161	3.830176544	1.298549882	4.468539301	2.234269651
AKAP17A	11.32029956	10.05421343	4.468539301	12.18692537	10.78988758	7.149662882	12.99938706	12.66086135	7.149662882	14.04398066	10.44950729	5.958052402	12.76725515	7.388923254	4.468539301	8.937078602	8.01255323	8.937078602	12.76725515	9.048792085	4.468539301	9.749540294	9.343309448	8.937078602	14.52275273	13.4056179	4.468539301	10.72449432	5.958052402	13.4056179	6.499693529	13.14276265	11.9161048	11.9161048	12.99938706	2.979026201	5.316996131	1.78741572	6.187208263	8.937078602	4.468539301	8.937078602	7.041334656	10.72449432	7.660353088	5.499740678	8.937078602	6.702808952
AKAP3	1.19161048	2.792837063	1.117134825	0.406230846	0.871910108	1.78741572	2.437385073	1.4895131	1.78741572	2.553451029	1.37493517	8.937078602	2.553451029	2.181491627	4.468539301	8.937078602	0.924525373	2.234269651	2.553451029	1.34056179	4.468539301	4.062308456	0.812461691	8.937078602	3.351404476	4.468539301	4.468539301	1.78741572	1.4895131	8.937078602	5.687231838	4.731394554	2.979026201	2.979026201	1.624923382	2.979026201	1.24440335	1.78741572	2.749870339	1.299938706	2.234269651	8.937078602	1.516595157	5.362247161	5.106902059	1.451320457	8.937078602	6.702808952
AKAP4	1.78741572	1.675702238	1.117134825	1.218692537	1.743820215	1.78741572	0.812461691	0.74475655	1.78741572	1.276725515	2.199896271	2.979026201	1.276725515	1.337043255	4.468539301	8.937078602	1.232700497	2.234269651	2.553451029	0.781994378	4.468539301	4.062308456	1.421807959	17.8741572	6.702808952	4.468539301	4.468539301	1.78741572	4.468539301	4.468539301	5.687231838	3.679973542	5.958052402	2.979026201	2.437385073	2.979026201	1.357530927	1.78741572	1.37493517	2.112400397	2.234269651	8.937078602	1.78741572	3.574831441	7.660353088	1.680476318	2.234269651	4.468539301
AKAP5	4.170636681	3.909971889	5.585674127	3.249846765	2.506741559	3.574831441	3.249846765	1.4895131	3.574831441	5.745264816	1.649922204	5.958052402	3.830176544	2.040750232	4.468539301	8.937078602	1.849050745	2.234269651	2.553451029	1.78741572	4.468539301	2.437385073	3.046731342	8.937078602	7.819943777	8.937078602	4.468539301	3.574831441	2.979026201	4.468539301	3.249846765	3.154263036	5.958052402	2.979026201	3.249846765	2.979026201	1.810041236	3.574831441	7.562143433	2.274892735	2.234269651	8.937078602	2.220728622	5.362247161	6.383627573	2.138788042	6.702808952	4.468539301
AKAP6	2.979026201	2.234269651	1.117134825	1.218692537	1.961797742	1.78741572	3.249846765	2.979026201	3.574831441	2.553451029	0.824961102	2.979026201	1.276725515	1.477784651	4.468539301	8.937078602	2.465400994	2.234269651	3.830176544	1.452275273	4.468539301	5.687231838	1.421807959	8.937078602	3.351404476	4.468539301	4.468539301	3.574831441	1.4895131	4.468539301	4.874770147	2.102842024	5.958052402	8.937078602	2.437385073	2.979026201	2.828189431	3.574831441	4.124805509	2.274892735	2.234269651	8.937078602	2.004072171	5.362247161	7.660353088	1.451320457	4.468539301	2.234269651
AKAP7	3.574831441	3.909971889	3.351404476	3.65607761	2.397752796	1.78741572	3.249846765	6.702808952	1.78741572	5.106902059	4.262299026	5.958052402	2.553451029	3.025939999	4.468539301	8.937078602	2.465400994	2.234269651	2.553451029	2.010842686	4.468539301	2.437385073	4.265423878	8.937078602	8.937078602	8.937078602	4.468539301	1.78741572	2.979026201	4.468539301	5.687231838	2.62855253	2.979026201	2.979026201	4.062308456	5.958052402	10.52086468	5.362247161	2.749870339	10.23701731	6.702808952	8.937078602	9.370391504	3.574831441	3.830176544	9.5481609	6.702808952	4.468539301
AKAP8	6.553857642	6.702808952	3.351404476	4.874770147	7.084269624	3.574831441	6.499693529	3.723782751	3.574831441	5.106902059	7.012169365	2.979026201	7.660353088	6.755586975	4.468539301	8.937078602	6.779852733	8.937078602	1.276725515	5.250533679	4.468539301	5.687231838	5.07788557	8.937078602	7.819943777	8.937078602	8.937078602	3.574831441	2.979026201	13.4056179	9.749540294	7.359947084	2.979026201	2.979026201	6.499693529	2.979026201	5.430123708	3.574831441	6.187208263	5.849724176	2.234269651	8.937078602	5.903888289	1.78741572	2.553451029	6.492749412	6.702808952	6.702808952
AKAP8L	12.51191004	10.61278084	11.17134825	8.124616911	8.174157258	10.72449432	5.687231838	5.213295851	7.149662882	10.21380412	10.17452026	8.937078602	11.49052963	10.62597535	4.468539301	8.937078602	11.4024796	8.937078602	8.937078602	9.607359498	13.4056179	8.937078602	8.937078602	8.937078602	6.702808952	17.8741572	8.937078602	1.78741572	8.937078602	4.468539301	8.124616911	9.988499614	11.9161048	14.895131	7.31215522	2.979026201	8.823951025	7.149662882	7.562143433	6.499693529	17.8741572	8.937078602	8.232945137	7.149662882	7.660353088	9.089849177	2.234269651	6.702808952
AKAP9	2.383220961	1.675702238	3.351404476	2.031154228	3.051685376	3.574831441	1.624923382	1.4895131	1.78741572	6.383627573	2.887363856	2.979026201	5.106902059	3.377793488	4.468539301	8.937078602	4.314451739	4.468539301	2.553451029	3.463117958	4.468539301	2.437385073	3.046731342	8.937078602	4.468539301	4.468539301	4.468539301	1.78741572	2.979026201	4.468539301	5.687231838	5.25710506	2.979026201	2.979026201	5.687231838	5.958052402	4.864485822	3.574831441	8.937078602	11.049479	2.234269651	8.937078602	6.228872965	5.362247161	3.830176544	6.187208263	2.234269651	2.234269651
AKIP1	1.78741572	2.234269651	7.819943777	4.874770147	1.525842688	7.149662882	2.437385073	2.234269651	1.78741572	7.660353088	3.16235089	2.979026201	7.660353088	2.814827906	4.468539301	8.937078602	2.15722587	6.702808952	5.106902059	2.122556168	13.4056179	5.687231838	2.640500496	8.937078602	1.117134825	4.468539301	4.468539301	5.362247161	5.958052402	4.468539301	4.062308456	3.154263036	11.9161048	2.979026201	1.624923382	2.979026201	3.959465204	3.574831441	8.249611018	2.924862088	2.234269651	8.937078602	3.195682652	1.78741572	6.383627573	2.749870339	8.937078602	11.17134825
AKIRIN1	5.362247161	5.027106714	5.585674127	2.843615919	5.013483118	3.574831441	8.937078602	4.468539301	3.574831441	7.02199033	6.737182331	5.958052402	6.383627573	5.559285115	8.937078602	8.937078602	8.01255323	8.937078602	3.830176544	8.490224672	17.8741572	4.874770147	7.109039797	8.937078602	3.351404476	4.468539301	8.937078602	3.574831441	7.447565502	4.468539301	6.499693529	4.731394554	2.979026201	2.979026201	5.687231838	2.979026201	9.84209922	10.72449432	7.562143433	9.099570941	6.702808952	8.937078602	7.799632235	5.362247161	8.937078602	7.714914007	11.17134825	4.468539301
AKIRIN2	6.553857642	9.495646015	4.468539301	9.749540294	7.411235914	10.72449432	8.937078602	8.937078602	8.937078602	5.106902059	7.69963695	14.895131	8.937078602	6.89632837	4.468539301	8.937078602	8.628903478	4.468539301	7.660353088	8.266797707	4.468539301	8.937078602	7.109039797	8.937078602	6.702808952	17.8741572	8.937078602	10.72449432	7.447565502	4.468539301	9.749540294	5.782815566	8.937078602	8.937078602	0.812461691	14.895131	5.995761594	12.51191004	9.624546187	5.5247395	2.234269651	8.937078602	5.795560063	17.8741572	14.04398066	6.034437689	8.937078602	8.937078602
AKNA	11.9161048	9.495646015	8.937078602	25.18631242	6.212359516	8.937078602	13.81184875	7.447565502	7.149662882	35.10995165	7.012169365	11.9161048	19.15088272	10.06300976	4.468539301	8.937078602	8.937078602	6.702808952	19.15088272	7.93165726	4.468539301	16.24923382	6.905924375	8.937078602	49.15393231	4.468539301	13.4056179	21.44898865	1.4895131	4.468539301	6.499693529	7.359947084	5.958052402	8.937078602	4.874770147	2.979026201	2.03629639	14.29932576	8.249611018	1.78741572	24.57696616	8.937078602	3.249846765	16.08674148	3.830176544	2.138788042	37.98258406	4.468539301
AKNAD1	2.383220961	1.675702238	2.234269651	1.218692537	1.307865161	1.78741572	0.812461691	0.74475655	1.78741572	1.276725515	1.099948136	5.958052402	3.830176544	1.618526046	4.468539301	8.937078602	2.773576118	2.234269651	1.276725515	1.452275273	4.468539301	2.437385073	3.046731342	8.937078602	6.702808952	4.468539301	4.468539301	5.362247161	1.4895131	4.468539301	5.687231838	2.102842024	5.958052402	2.979026201	3.249846765	5.958052402	1.018148195	1.78741572	2.062402754	3.249846765	4.468539301	8.937078602	1.19161048	8.937078602	2.553451029	1.527705744	2.234269651	2.234269651
AKR1A1	10.12868908	24.01839874	8.937078602	15.84300298	17.98314597	12.51191004	16.24923382	11.17134825	12.51191004	22.34269651	19.38658589	5.958052402	10.21380412	17.8741572	13.4056179	8.937078602	17.56598208	11.17134825	17.8741572	21.1138482	8.937078602	11.37446368	14.01496417	8.937078602	13.4056179	8.937078602	8.937078602	7.149662882	22.34269651	8.937078602	4.062308456	22.60555176	8.937078602	14.895131	13.81184875	5.958052402	18.55292267	14.29932576	13.7493517	12.51191004	4.468539301	8.937078602	16.95336729	16.08674148	16.59743169	15.65898388	15.63988755	13.4056179
AKR1B1	8.341273362	2.792837063	10.05421343	8.530847757	1.743820215	5.362247161	7.31215522	1.4895131	1.78741572	9.57544136	1.37493517	2.979026201	8.937078602	1.829638139	4.468539301	8.937078602	1.540875621	8.937078602	10.21380412	3.351404476	4.468539301	6.499693529	2.031154228	8.937078602	6.702808952	4.468539301	17.8741572	3.574831441	1.4895131	4.468539301	8.124616911	2.102842024	8.937078602	2.979026201	2.437385073	5.958052402	4.751358244	14.29932576	8.249611018	7.962124573	4.468539301	8.937078602	5.795560063	28.59865153	5.106902059	5.72889654	11.17134825	6.702808952
AKR1B15	4.170636681	2.234269651	5.585674127	6.905924375	21.90674145	1.78741572	1.624923382	2.979026201	5.362247161	2.553451029	5.912221229	2.979026201	6.383627573	2.181491627	4.468539301	8.937078602	2.465400994	2.234269651	3.830176544	2.681123581	4.468539301	8.937078602	10.76511741	8.937078602	1.117134825	8.937078602	4.468539301	3.574831441	4.468539301	4.468539301	8.937078602	2.62855253	5.958052402	2.979026201	10.56200198	2.979026201	15.72473324	5.362247161	4.124805509	31.0360366	11.17134825	8.937078602	10.39950965	1.78741572	1.276725515	32.8456735	2.234269651	4.468539301
AKR1C1	1.19161048	2.792837063	1.117134825	1.218692537	1.852808979	1.78741572	3.249846765	2.979026201	1.78741572	2.553451029	0.549974068	2.979026201	2.553451029	2.11112093	4.468539301	8.937078602	1.232700497	2.234269651	2.553451029	1.228848308	4.468539301	1.624923382	1.828038805	8.937078602	5.585674127	4.468539301	4.468539301	1.78741572	2.979026201	4.468539301	4.874770147	3.154263036	2.979026201	2.979026201	4.062308456	2.979026201	20.58921906	3.574831441	13.7493517	31.36102128	4.468539301	8.937078602	21.55731687	5.362247161	5.106902059	27.72785925	6.702808952	11.17134825
AKR1C2	2.979026201	1.675702238	1.117134825	1.218692537	0.980898871	1.78741572	0.812461691	0.74475655	1.78741572	0.638362757	1.37493517	2.979026201	1.276725515	0.492594884	4.468539301	8.937078602	0.308175124	2.234269651	1.276725515	1.005421343	4.468539301	3.249846765	1.015577114	8.937078602	2.234269651	4.468539301	4.468539301	7.149662882	1.4895131	4.468539301	4.874770147	1.577131518	2.979026201	2.979026201	0.812461691	2.979026201	3.733210049	5.362247161	1.37493517	5.849724176	8.937078602	8.937078602	2.654041524	1.78741572	5.106902059	4.735887806	2.234269651	2.234269651
AKR1C3	4.766441921	2.234269651	4.468539301	2.843615919	1.852808979	3.574831441	1.624923382	1.4895131	1.78741572	3.830176544	1.512428687	2.979026201	3.830176544	1.900008837	4.468539301	8.937078602	2.15722587	2.234269651	2.553451029	1.228848308	4.468539301	5.687231838	2.031154228	8.937078602	2.234269651	4.468539301	4.468539301	1.78741572	1.4895131	4.468539301	8.124616911	8.937078602	2.979026201	5.958052402	6.499693529	2.979026201	34.50391106	7.149662882	8.249611018	22.098958	2.234269651	8.937078602	20.58236284	5.362247161	7.660353088	33.60952637	2.234269651	11.17134825
AKR1C4	1.19161048	1.117134825	1.117134825	2.031154228	0.871910108	1.78741572	2.437385073	0.74475655	1.78741572	0.638362757	0.687467585	2.979026201	1.276725515	1.055560465	4.468539301	8.937078602	0.616350248	2.234269651	1.276725515	0.558567413	4.468539301	2.437385073	0.812461691	8.937078602	1.117134825	4.468539301	4.468539301	1.78741572	1.4895131	4.468539301	6.499693529	1.051421012	2.979026201	2.979026201	0.812461691	5.958052402	1.357530927	5.362247161	2.062402754	1.137446368	4.468539301	8.937078602	1.19161048	5.362247161	5.106902059	1.069394021	2.234269651	2.234269651
AKR1D1	4.170636681	2.792837063	1.117134825	2.437385073	1.852808979	5.362247161	1.624923382	2.234269651	1.78741572	0.638362757	0.824961102	2.979026201	1.276725515	2.11112093	4.468539301	8.937078602	1.232700497	2.234269651	2.553451029	1.78741572	4.468539301	4.062308456	1.421807959	8.937078602	4.468539301	4.468539301	8.937078602	3.574831441	1.4895131	4.468539301	2.437385073	3.154263036	5.958052402	2.979026201	0.812461691	2.979026201	2.03629639	3.574831441	1.37493517	2.274892735	4.468539301	8.937078602	1.245774593	1.78741572	1.276725515	1.756861606	2.234269651	2.234269651
AKR1E2	3.574831441	2.792837063	3.351404476	4.468539301	2.615730323	1.78741572	4.062308456	2.979026201	1.78741572	4.468539301	3.299844407	5.958052402	5.106902059	3.166681395	4.468539301	8.937078602	3.698101491	2.234269651	5.106902059	3.127977511	4.468539301	4.874770147	3.65607761	8.937078602	6.702808952	4.468539301	4.468539301	5.362247161	1.4895131	13.4056179	6.499693529	7.359947084	5.958052402	2.979026201	6.499693529	2.979026201	11.76526803	1.78741572	3.437337924	7.962124573	2.234269651	8.937078602	8.991242715	3.574831441	3.830176544	10.1592432	2.234269651	6.702808952
AKR7A2	5.362247161	3.351404476	4.468539301	2.031154228	1.961797742	3.574831441	4.062308456	1.4895131	1.78741572	1.915088272	1.78741572	5.958052402	5.106902059	3.025939999	8.937078602	8.937078602	2.15722587	4.468539301	1.276725515	2.234269651	4.468539301	3.249846765	2.640500496	8.937078602	2.234269651	13.4056179	17.8741572	5.362247161	5.958052402	4.468539301	4.874770147	1.577131518	2.979026201	2.979026201	4.874770147	2.979026201	1.923168813	1.78741572	3.437337924	0.487477015	2.234269651	8.937078602	1.354102819	3.574831441	2.553451029	1.222164595	2.234269651	4.468539301
AKR7A3	7.745468122	10.61278084	6.702808952	4.062308456	7.847190968	5.362247161	4.874770147	8.192322052	1.78741572	4.468539301	7.69963695	2.979026201	3.830176544	5.770397208	4.468539301	8.937078602	4.006276615	2.234269651	1.276725515	2.457696616	8.937078602	6.499693529	5.890347261	8.937078602	7.819943777	8.937078602	13.4056179	3.574831441	5.958052402	4.468539301	5.687231838	8.411368096	2.979026201	2.979026201	8.937078602	8.937078602	3.959465204	3.574831441	3.437337924	6.337201191	2.234269651	8.937078602	5.253918936	3.574831441	6.383627573	10.46478435	2.234269651	2.234269651
AKR7L	4.170636681	4.468539301	8.937078602	1.624923382	2.179775269	1.78741572	2.437385073	1.4895131	1.78741572	4.468539301	2.887363856	5.958052402	3.830176544	3.659276278	4.468539301	8.937078602	1.540875621	2.234269651	5.106902059	2.345983133	4.468539301	4.874770147	2.234269651	8.937078602	6.702808952	8.937078602	4.468539301	5.362247161	2.979026201	8.937078602	8.124616911	4.205684048	5.958052402	8.937078602	5.687231838	5.958052402	1.810041236	10.72449432	4.812273094	4.54978547	4.468539301	8.937078602	2.708205637	3.574831441	1.276725515	4.583117232	2.234269651	2.234269651
AKT1	13.70352052	11.17134825	8.937078602	16.24923382	15.47640441	5.362247161	12.18692537	5.213295851	12.51191004	10.21380412	15.3992739	2.979026201	12.76725515	14.35562232	8.937078602	8.937078602	15.71693134	15.63988755	22.98105926	17.53901676	13.4056179	11.37446368	15.63988755	8.937078602	4.468539301	4.468539301	4.468539301	7.149662882	16.3846441	8.937078602	6.499693529	12.61705214	5.958052402	14.895131	15.43677213	14.895131	9.502716489	5.362247161	8.937078602	11.21197134	2.234269651	8.937078602	10.39950965	21.44898865	20.42760823	9.471775613	13.4056179	22.34269651
AKT1S1	4.170636681	3.909971889	8.937078602	6.093462683	5.231460645	3.574831441	5.687231838	3.723782751	3.574831441	2.553451029	3.987311992	2.979026201	6.383627573	4.925948836	4.468539301	8.937078602	5.238977112	8.937078602	3.830176544	5.809101092	4.468539301	3.249846765	3.859193033	8.937078602	7.819943777	4.468539301	8.937078602	3.574831441	5.958052402	4.468539301	9.749540294	5.25710506	5.958052402	8.937078602	4.874770147	2.979026201	8.597695871	3.574831441	6.187208263	5.199754823	6.702808952	8.937078602	7.962124573	1.78741572	5.106902059	7.332987571	2.234269651	6.702808952
AKT2	4.766441921	11.72991567	10.05421343	6.093462683	11.77078645	8.937078602	7.31215522	13.4056179	10.72449432	8.937078602	10.17452026	8.937078602	10.21380412	11.04819953	4.468539301	8.937078602	8.01255323	2.234269651	6.383627573	10.27764039	4.468539301	4.874770147	8.937078602	8.937078602	4.468539301	4.468539301	4.468539301	7.149662882	10.4265917	4.468539301	9.749540294	14.19418366	8.937078602	5.958052402	9.749540294	2.979026201	8.937078602	3.574831441	6.874675848	7.962124573	11.17134825	8.937078602	11.42862779	10.72449432	11.49052963	8.784308028	2.234269651	8.937078602
AKT3	4.170636681	1.675702238	1.117134825	3.249846765	1.743820215	1.78741572	2.437385073	0.74475655	5.362247161	3.830176544	1.512428687	5.958052402	2.553451029	1.125931163	4.468539301	8.937078602	0.924525373	2.234269651	7.660353088	1.228848308	4.468539301	2.437385073	1.828038805	8.937078602	3.351404476	4.468539301	8.937078602	3.574831441	1.4895131	4.468539301	6.499693529	2.62855253	5.958052402	2.979026201	0.812461691	8.937078602	2.03629639	1.78741572	13.7493517	2.924862088	11.17134825	26.81123581	2.383220961	5.362247161	12.76725515	1.986017467	8.937078602	2.234269651
AKTIP	7.149662882	3.351404476	3.351404476	4.062308456	4.032584247	5.362247161	1.624923382	2.979026201	1.78741572	5.745264816	4.674779577	5.958052402	5.106902059	2.603715813	4.468539301	8.937078602	4.006276615	4.468539301	6.383627573	1.899129203	4.468539301	5.687231838	1.828038805	8.937078602	3.351404476	4.468539301	4.468539301	12.51191004	2.979026201	4.468539301	4.874770147	3.154263036	2.979026201	2.979026201	3.249846765	5.958052402	4.638230667	3.574831441	5.499740678	6.012216514	2.234269651	8.937078602	4.170636681	3.574831441	3.830176544	3.437337924	4.468539301	11.17134825
ALAD	7.149662882	3.351404476	5.585674127	5.281000992	4.468539301	1.78741572	7.31215522	5.213295851	8.937078602	6.383627573	5.087260128	5.958052402	3.830176544	4.996319534	4.468539301	8.937078602	3.081751242	6.702808952	5.106902059	3.686544923	4.468539301	4.062308456	3.452962187	8.937078602	2.234269651	4.468539301	4.468539301	1.78741572	8.937078602	8.937078602	7.31215522	4.205684048	11.9161048	2.979026201	2.437385073	2.979026201	5.203868553	5.362247161	6.187208263	5.199754823	2.234269651	8.937078602	4.441457245	3.574831441	3.830176544	3.81926436	6.702808952	8.937078602
ALAS1	5.958052402	8.37851119	6.702808952	9.749540294	9.264044893	7.149662882	4.874770147	4.468539301	8.937078602	7.02199033	9.074572119	2.979026201	5.106902059	7.248181859	4.468539301	8.937078602	8.628903478	4.468539301	11.49052963	6.032528057	4.468539301	12.99938706	11.37446368	8.937078602	5.585674127	22.34269651	4.468539301	3.574831441	10.4265917	4.468539301	4.062308456	11.56563113	2.979026201	2.979026201	13.81184875	5.958052402	4.52510309	3.574831441	6.874675848	3.574831441	4.468539301	8.937078602	4.820606034	7.149662882	1.276725515	6.416364125	11.17134825	4.468539301
ALAS2	5.958052402	2.234269651	2.234269651	2.031154228	1.961797742	7.149662882	1.624923382	0.74475655	1.78741572	1.915088272	1.649922204	5.958052402	3.830176544	2.040750232	4.468539301	8.937078602	1.849050745	6.702808952	1.276725515	1.452275273	4.468539301	2.437385073	1.421807959	8.937078602	2.234269651	4.468539301	8.937078602	5.362247161	4.468539301	4.468539301	3.249846765	2.62855253	2.979026201	2.979026201	2.437385073	5.958052402	2.601934277	3.574831441	4.812273094	2.437385073	2.234269651	8.937078602	2.329056848	1.78741572	3.830176544	2.138788042	8.937078602	6.702808952
ALB	3.574831441	2.234269651	3.351404476	2.437385073	1.307865161	1.78741572	0.812461691	3.723782751	1.78741572	2.553451029	1.37493517	2.979026201	1.276725515	1.19630186	4.468539301	8.937078602	1.540875621	2.234269651	1.276725515	1.005421343	4.468539301	1.624923382	1.015577114	8.937078602	5.585674127	4.468539301	4.468539301	1.78741572	1.4895131	4.468539301	12.18692537	1.577131518	2.979026201	2.979026201	2.437385073	5.958052402	2.375679122	1.78741572	4.812273094	1.137446368	8.937078602	8.937078602	1.949908059	1.78741572	3.830176544	1.222164595	2.234269651	2.234269651
ALCAM	11.32029956	7.819943777	6.702808952	7.31215522	6.103370753	10.72449432	8.124616911	3.723782751	5.362247161	18.51251996	7.424649916	5.958052402	8.937078602	5.911138603	8.937078602	8.937078602	4.622626863	13.4056179	12.76725515	4.915393231	8.937078602	8.937078602	2.843615919	8.937078602	4.468539301	4.468539301	4.468539301	1.78741572	2.979026201	13.4056179	10.56200198	4.205684048	2.979026201	5.958052402	4.874770147	20.85318341	4.751358244	3.574831441	8.937078602	4.062308456	4.468539301	17.8741572	3.520667328	10.72449432	7.660353088	5.117814242	4.468539301	4.468539301
ALDH16A1	2.979026201	1.117134825	2.234269651	2.437385073	3.269662903	5.362247161	3.249846765	2.979026201	5.362247161	3.191813787	3.437337924	2.979026201	2.553451029	3.025939999	4.468539301	8.937078602	2.773576118	2.234269651	2.553451029	3.016264028	4.468539301	1.624923382	2.031154228	8.937078602	2.234269651	4.468539301	4.468539301	1.78741572	1.4895131	4.468539301	5.687231838	2.102842024	2.979026201	11.9161048	4.874770147	2.979026201	2.601934277	1.78741572	7.562143433	4.224800794	4.468539301	8.937078602	3.899816117	1.78741572	5.106902059	2.979026201	2.234269651	2.234269651
ALDH18A1	7.745468122	17.31558979	11.17134825	12.18692537	17.54719091	16.08674148	11.37446368	14.15037445	16.08674148	13.4056179	22.54893678	17.8741572	11.49052963	18.22601069	8.937078602	8.937078602	18.18233233	8.937078602	14.04398066	18.76786507	13.4056179	16.24923382	26.81123581	8.937078602	3.351404476	17.8741572	17.8741572	12.51191004	8.937078602	26.81123581	5.687231838	21.02842024	14.895131	8.937078602	18.6866189	11.9161048	10.63399226	7.149662882	15.81175445	7.149662882	4.468539301	8.937078602	7.691304009	7.149662882	15.32070618	8.555152166	4.468539301	2.234269651
ALDH1A1	1.19161048	1.675702238	4.468539301	6.499693529	3.378651667	14.29932576	4.874770147	2.234269651	5.362247161	8.298715845	5.499740678	2.979026201	5.106902059	7.107440463	4.468539301	8.937078602	9.553428851	8.937078602	16.59743169	17.20387631	4.468539301	5.687231838	3.65607761	8.937078602	4.468539301	13.4056179	4.468539301	7.149662882	4.468539301	4.468539301	4.062308456	5.25710506	2.979026201	8.937078602	0.812461691	2.979026201	10.97337499	12.51191004	13.06188411	21.77397332	15.63988755	8.937078602	13.5951923	12.51191004	12.76725515	14.51320457	11.17134825	17.8741572
ALDH1A2	5.362247161	3.909971889	2.234269651	2.843615919	2.179775269	1.78741572	0.812461691	0.74475655	1.78741572	3.830176544	2.337389788	2.979026201	2.553451029	1.618526046	4.468539301	8.937078602	1.540875621	4.468539301	1.276725515	2.010842686	4.468539301	4.874770147	3.046731342	8.937078602	4.468539301	4.468539301	4.468539301	3.574831441	1.4895131	13.4056179	8.937078602	2.102842024	11.9161048	2.979026201	3.249846765	5.958052402	1.583786081	1.78741572	4.812273094	2.437385073	2.234269651	8.937078602	1.895743946	1.78741572	2.553451029	2.291558616	4.468539301	4.468539301
ALDH1A3	4.170636681	2.234269651	1.117134825	5.281000992	1.525842688	1.78741572	4.874770147	2.234269651	3.574831441	1.276725515	0.962454619	2.979026201	2.553451029	1.125931163	4.468539301	8.937078602	1.540875621	2.234269651	6.383627573	1.78741572	8.937078602	0.812461691	0.812461691	17.8741572	4.468539301	4.468539301	13.4056179	10.72449432	4.468539301	8.937078602	6.499693529	3.154263036	8.937078602	2.979026201	3.249846765	5.958052402	2.488806699	8.937078602	6.187208263	3.899816117	2.234269651	8.937078602	2.816533863	10.72449432	11.49052963	2.597099765	2.234269651	2.234269651
ALDH1B1	14.895131	24.57696616	25.69410098	14.62431044	22.34269651	26.81123581	17.8741572	22.34269651	25.02382009	17.8741572	35.61082089	23.83220961	19.15088272	27.93716697	22.34269651	8.937078602	24.03765969	31.27977511	15.32070618	23.0129774	22.34269651	8.124616911	20.92088855	8.937078602	5.585674127	22.34269651	26.81123581	14.29932576	11.9161048	31.27977511	9.749540294	18.39986771	35.74831441	11.9161048	20.31154228	29.79026201	3.959465204	1.78741572	7.562143433	4.54978547	2.234269651	8.937078602	4.983098372	1.78741572	14.04398066	5.423355391	4.468539301	6.702808952
ALDH1L1	4.766441921	2.234269651	4.468539301	4.874770147	8.501123549	7.149662882	2.437385073	2.234269651	3.574831441	4.468539301	1.649922204	2.979026201	1.276725515	3.237052092	4.468539301	8.937078602	4.314451739	2.234269651	1.276725515	1.34056179	8.937078602	3.249846765	5.281000992	8.937078602	4.468539301	4.468539301	4.468539301	1.78741572	2.979026201	8.937078602	3.249846765	7.88565759	5.958052402	2.979026201	3.249846765	2.979026201	4.411975513	1.78741572	3.437337924	5.5247395	2.234269651	8.937078602	4.387293132	1.78741572	8.937078602	4.659502519	2.234269651	2.234269651
ALDH1L2	7.745468122	1.675702238	2.234269651	2.437385073	2.288764032	5.362247161	1.624923382	1.4895131	5.362247161	2.553451029	1.78741572	2.979026201	5.106902059	2.251862325	4.468539301	8.937078602	1.540875621	6.702808952	2.553451029	1.452275273	4.468539301	2.437385073	1.421807959	8.937078602	12.28848308	4.468539301	22.34269651	7.149662882	1.4895131	4.468539301	6.499693529	1.051421012	5.958052402	5.958052402	1.624923382	2.979026201	1.696913659	1.78741572	12.37441653	1.462431044	4.468539301	8.937078602	2.004072171	5.362247161	12.76725515	2.062402754	2.234269651	6.702808952
ALDH2	13.10771528	44.1268256	7.819943777	22.34269651	49.37190984	12.51191004	14.62431044	31.27977511	12.51191004	19.15088272	49.63515962	2.979026201	17.8741572	33.21496929	22.34269651	8.937078602	29.2766368	4.468539301	17.8741572	35.74831441	13.4056179	14.62431044	31.48289053	8.937078602	10.05421343	17.8741572	4.468539301	16.08674148	32.76928821	4.468539301	4.874770147	31.54263036	5.958052402	2.979026201	30.87354426	8.937078602	8.823951025	12.51191004	12.37441653	8.937078602	4.468539301	8.937078602	7.366319333	39.32314585	14.04398066	7.867684582	8.937078602	8.937078602
ALDH3A1	2.383220961	3.351404476	1.117134825	3.249846765	3.16067414	3.574831441	0.812461691	1.4895131	1.78741572	3.830176544	2.337389788	2.979026201	5.106902059	1.618526046	4.468539301	8.937078602	0.308175124	4.468539301	1.276725515	1.34056179	4.468539301	4.062308456	0.812461691	8.937078602	5.585674127	4.468539301	4.468539301	1.78741572	1.4895131	4.468539301	3.249846765	3.154263036	8.937078602	8.937078602	0.812461691	2.979026201	2.488806699	1.78741572	1.37493517	2.112400397	2.234269651	8.937078602	2.274892735	1.78741572	6.383627573	1.527705744	2.234269651	2.234269651
ALDH3A2	6.553857642	15.63988755	3.351404476	7.31215522	19.39999989	5.362247161	9.749540294	12.66086135	3.574831441	10.21380412	16.08674148	2.979026201	7.660353088	10.69634604	8.937078602	8.937078602	15.10058109	6.702808952	7.660353088	13.51733139	4.468539301	3.249846765	10.96823283	8.937078602	3.351404476	4.468539301	8.937078602	7.149662882	11.9161048	8.937078602	5.687231838	15.77131518	5.958052402	5.958052402	13.81184875	2.979026201	10.18148195	5.362247161	8.249611018	11.69944835	2.234269651	8.937078602	7.799632235	3.574831441	12.76725515	11.38140779	2.234269651	6.702808952
ALDH3B1	3.574831441	1.117134825	3.351404476	2.031154228	1.634831452	3.574831441	2.437385073	2.234269651	1.78741572	2.553451029	2.337389788	2.979026201	1.276725515	1.125931163	4.468539301	8.937078602	0.616350248	2.234269651	2.553451029	1.228848308	4.468539301	1.624923382	3.249846765	8.937078602	2.234269651	4.468539301	4.468539301	5.362247161	2.979026201	8.937078602	4.062308456	2.102842024	2.979026201	2.979026201	3.249846765	5.958052402	6.674527057	1.78741572	4.812273094	4.874770147	4.468539301	8.937078602	6.499693529	7.149662882	5.106902059	4.506731945	2.234269651	2.234269651
ALDH3B2	8.937078602	8.37851119	13.4056179	10.15577114	7.738202205	7.149662882	8.937078602	2.979026201	7.149662882	5.745264816	6.32470178	14.895131	11.49052963	7.459293952	8.937078602	8.937078602	7.396202981	4.468539301	2.553451029	7.819943777	4.468539301	11.37446368	9.546424871	8.937078602	15.63988755	13.4056179	4.468539301	10.72449432	7.447565502	13.4056179	11.37446368	10.51421012	8.937078602	2.979026201	13.81184875	20.85318341	6.787654635	3.574831441	7.562143433	6.499693529	2.234269651	17.8741572	5.795560063	1.78741572	6.383627573	6.110822976	8.937078602	2.234269651
ALDH4A1	1.78741572	10.05421343	2.234269651	2.843615919	6.430337043	3.574831441	3.249846765	5.213295851	5.362247161	6.383627573	6.599688814	5.958052402	1.276725515	7.037069766	4.468539301	8.937078602	4.006276615	2.234269651	3.830176544	6.702808952	13.4056179	4.062308456	5.687231838	8.937078602	4.468539301	4.468539301	4.468539301	3.574831441	1.4895131	4.468539301	6.499693529	4.205684048	5.958052402	2.979026201	3.249846765	2.979026201	2.375679122	3.574831441	5.499740678	2.599877412	2.234269651	8.937078602	2.383220961	8.937078602	2.553451029	2.597099765	2.234269651	2.234269651
ALDH5A1	3.574831441	5.585674127	4.468539301	5.281000992	3.923595484	1.78741572	1.624923382	2.979026201	1.78741572	4.468539301	2.612376822	2.979026201	1.276725515	3.237052092	4.468539301	8.937078602	2.465400994	4.468539301	1.276725515	2.904550546	4.468539301	0.812461691	3.249846765	8.937078602	7.819943777	8.937078602	8.937078602	5.362247161	4.468539301	4.468539301	7.31215522	2.62855253	2.979026201	8.937078602	0.812461691	5.958052402	3.733210049	3.574831441	0.687467585	3.737323779	6.702808952	8.937078602	4.008144343	1.78741572	5.106902059	3.895649647	2.234269651	2.234269651
ALDH6A1	2.383220961	1.117134825	2.234269651	2.437385073	4.141573011	1.78741572	1.624923382	2.234269651	3.574831441	3.191813787	2.887363856	2.979026201	2.553451029	2.955569302	4.468539301	8.937078602	1.540875621	4.468539301	3.830176544	2.010842686	4.468539301	4.874770147	1.015577114	8.937078602	2.234269651	4.468539301	4.468539301	5.362247161	1.4895131	13.4056179	7.31215522	1.051421012	5.958052402	5.958052402	2.437385073	5.958052402	3.167572163	1.78741572	3.437337924	3.087354426	4.468539301	8.937078602	2.76236975	1.78741572	8.937078602	3.28456735	2.234269651	4.468539301
ALDH7A1	1.19161048	3.351404476	4.468539301	2.031154228	4.904494355	7.149662882	4.062308456	4.468539301	1.78741572	4.468539301	6.599688814	14.895131	7.660353088	6.403733487	4.468539301	8.937078602	8.320728354	4.468539301	8.937078602	8.713651637	4.468539301	4.062308456	5.687231838	8.937078602	3.351404476	4.468539301	13.4056179	5.362247161	13.4056179	4.468539301	7.31215522	6.308526072	5.958052402	2.979026201	14.62431044	2.979026201	3.733210049	1.78741572	5.499740678	8.124616911	6.702808952	8.937078602	5.091426598	1.78741572	8.937078602	5.576125966	2.234269651	4.468539301
ALDH8A1	3.574831441	1.675702238	5.585674127	3.65607761	0.980898871	5.362247161	0.812461691	2.234269651	3.574831441	2.553451029	1.512428687	8.937078602	1.276725515	1.688896744	4.468539301	8.937078602	1.849050745	2.234269651	1.276725515	1.899129203	4.468539301	0.812461691	2.031154228	8.937078602	4.468539301	4.468539301	4.468539301	1.78741572	1.4895131	4.468539301	8.124616911	1.051421012	2.979026201	5.958052402	0.812461691	5.958052402	1.696913659	1.78741572	3.437337924	2.437385073	6.702808952	8.937078602	2.274892735	1.78741572	2.553451029	1.680476318	2.234269651	6.702808952
ALDH9A1	8.341273362	6.144241539	7.819943777	8.530847757	13.51460667	1.78741572	5.687231838	12.66086135	7.149662882	10.85216687	10.31201377	11.9161048	8.937078602	10.90745814	26.81123581	8.937078602	11.71065472	2.234269651	14.04398066	11.95334263	4.468539301	8.124616911	7.718386066	8.937078602	12.28848308	40.21685371	4.468539301	7.149662882	8.937078602	4.468539301	9.749540294	9.988499614	2.979026201	11.9161048	13.81184875	8.937078602	9.389588911	7.149662882	8.937078602	11.049479	4.468539301	8.937078602	7.853796348	8.937078602	8.937078602	9.930087336	6.702808952	8.937078602
ALDOA	69.11340786	210.5799146	96.07359498	147.4617969	293.942695	73.28404454	142.1807959	253.2172271	135.8435948	164.0592286	313.3477252	86.39175982	149.3768852	240.1751911	138.5247183	8.937078602	200.3138307	84.90224672	140.4398066	210.0213472	71.49662882	167.3671084	384.0912645	8.937078602	51.38820196	125.1191004	62.55955022	66.13438166	204.0632948	98.30786463	21.12400397	177.690151	110.2239694	62.55955022	186.866189	56.60149782	342.4371763	128.6939319	224.1144326	211.5650244	58.09101092	53.62247161	341.3964026	171.5919092	220.873514	231.9057319	84.90224672	78.19943777
ALDOB	2.383220961	1.117134825	10.05421343	2.437385073	1.525842688	1.78741572	1.624923382	2.979026201	1.78741572	0.638362757	1.924909237	2.979026201	2.553451029	1.688896744	4.468539301	8.937078602	1.540875621	2.234269651	1.276725515	1.117134825	4.468539301	2.437385073	2.640500496	8.937078602	6.702808952	8.937078602	13.4056179	1.78741572	5.958052402	4.468539301	11.37446368	2.62855253	2.979026201	2.979026201	3.249846765	5.958052402	4.072592781	1.78741572	3.437337924	2.599877412	4.468539301	8.937078602	2.220728622	8.937078602	3.830176544	2.673485052	2.234269651	4.468539301
ALDOC	1.19161048	10.05421343	3.351404476	2.031154228	5.994381989	1.78741572	2.437385073	11.9161048	5.362247161	4.468539301	9.349559153	2.979026201	8.937078602	10.06300976	4.468539301	8.937078602	7.088027857	2.234269651	8.937078602	10.72449432	8.937078602	4.874770147	5.890347261	8.937078602	8.937078602	4.468539301	4.468539301	5.362247161	4.468539301	4.468539301	5.687231838	4.205684048	2.979026201	2.979026201	11.37446368	2.979026201	6.448271903	1.78741572	8.249611018	5.687231838	2.234269651	8.937078602	8.937078602	1.78741572	6.383627573	5.19419953	4.468539301	8.937078602
ALG10	4.170636681	1.675702238	2.234269651	5.687231838	2.615730323	3.574831441	3.249846765	2.979026201	1.78741572	5.745264816	2.612376822	8.937078602	2.553451029	2.674086511	4.468539301	8.937078602	4.622626863	2.234269651	3.830176544	3.351404476	4.468539301	0.812461691	3.249846765	8.937078602	7.819943777	4.468539301	17.8741572	1.78741572	1.4895131	4.468539301	8.124616911	2.62855253	5.958052402	2.979026201	4.062308456	11.9161048	3.054444586	5.362247161	4.812273094	2.599877412	2.234269651	8.937078602	4.062308456	3.574831441	1.276725515	3.208182062	2.234269651	4.468539301
ALG10B	7.149662882	3.909971889	3.351404476	6.499693529	4.141573011	7.149662882	4.062308456	4.468539301	10.72449432	6.383627573	3.437337924	2.979026201	5.106902059	3.237052092	4.468539301	8.937078602	3.389926366	6.702808952	6.383627573	2.681123581	4.468539301	4.874770147	3.046731342	8.937078602	7.819943777	13.4056179	8.937078602	8.937078602	5.958052402	4.468539301	8.937078602	2.62855253	11.9161048	2.979026201	6.499693529	2.979026201	2.828189431	1.78741572	1.37493517	4.387293132	4.468539301	8.937078602	3.520667328	1.78741572	2.553451029	4.124805509	2.234269651	6.702808952
ALG12	3.574831441	4.468539301	5.585674127	4.874770147	4.250561774	3.574831441	2.437385073	4.468539301	3.574831441	3.830176544	3.437337924	2.979026201	3.830176544	7.037069766	13.4056179	8.937078602	5.238977112	2.234269651	3.830176544	6.479381987	4.468539301	3.249846765	6.702808952	8.937078602	12.28848308	4.468539301	4.468539301	8.937078602	1.4895131	13.4056179	4.874770147	4.205684048	2.979026201	5.958052402	5.687231838	2.979026201	3.733210049	8.937078602	6.874675848	4.54978547	8.937078602	8.937078602	5.849724176	5.362247161	6.383627573	4.888658381	4.468539301	6.702808952
ALG13	5.362247161	4.468539301	6.702808952	4.468539301	2.942696613	5.362247161	4.874770147	2.979026201	5.362247161	3.191813787	4.812273094	2.979026201	2.553451029	3.58890558	4.468539301	8.937078602	2.773576118	2.234269651	1.276725515	2.457696616	8.937078602	4.062308456	2.437385073	8.937078602	6.702808952	4.468539301	4.468539301	1.78741572	7.447565502	4.468539301	5.687231838	4.731394554	5.958052402	2.979026201	4.874770147	8.937078602	4.52510309	8.937078602	4.812273094	7.962124573	4.468539301	8.937078602	5.253918936	1.78741572	12.76725515	6.798290561	8.937078602	4.468539301
ALG14	2.383220961	3.909971889	4.468539301	1.218692537	4.359550538	5.362247161	1.624923382	0.74475655	3.574831441	3.830176544	3.987311992	5.958052402	5.106902059	4.785207441	4.468539301	8.937078602	3.698101491	8.937078602	2.553451029	4.691966266	4.468539301	2.437385073	4.062308456	8.937078602	4.468539301	4.468539301	4.468539301	1.78741572	2.979026201	4.468539301	6.499693529	3.154263036	5.958052402	2.979026201	3.249846765	2.979026201	2.149423968	5.362247161	2.749870339	2.437385073	4.468539301	8.937078602	2.491549186	3.574831441	2.553451029	1.451320457	4.468539301	4.468539301
ALG1L	2.979026201	2.792837063	4.468539301	3.65607761	3.378651667	1.78741572	4.874770147	2.234269651	5.362247161	1.915088272	3.299844407	2.979026201	6.383627573	3.518534883	4.468539301	8.937078602	4.006276615	2.234269651	1.276725515	3.016264028	4.468539301	2.437385073	3.65607761	8.937078602	4.468539301	8.937078602	4.468539301	8.937078602	2.979026201	4.468539301	8.124616911	4.731394554	5.958052402	2.979026201	4.874770147	2.979026201	3.959465204	1.78741572	4.812273094	2.112400397	11.17134825	8.937078602	3.412339103	1.78741572	1.276725515	3.972034934	4.468539301	2.234269651
ALG1L2	2.979026201	5.585674127	4.468539301	4.468539301	2.179775269	5.362247161	3.249846765	1.4895131	1.78741572	5.106902059	2.062402754	2.979026201	3.830176544	2.251862325	4.468539301	8.937078602	3.081751242	2.234269651	7.660353088	3.016264028	4.468539301	3.249846765	5.07788557	8.937078602	8.937078602	8.937078602	4.468539301	7.149662882	4.468539301	4.468539301	5.687231838	5.25710506	2.979026201	2.979026201	3.249846765	8.937078602	1.810041236	3.574831441	2.749870339	2.599877412	4.468539301	8.937078602	2.708205637	3.574831441	1.276725515	1.37493517	11.17134825	2.234269651
ALG2	5.362247161	5.027106714	6.702808952	6.905924375	5.776404463	5.362247161	5.687231838	4.468539301	7.149662882	7.02199033	4.949766611	8.937078602	2.553451029	6.262992091	4.468539301	8.937078602	5.238977112	2.234269651	2.553451029	7.596516812	13.4056179	2.437385073	6.499693529	8.937078602	8.937078602	4.468539301	4.468539301	1.78741572	7.447565502	13.4056179	6.499693529	10.51421012	5.958052402	11.9161048	11.37446368	8.937078602	7.013909789	7.149662882	10.31201377	3.899816117	11.17134825	8.937078602	4.495621358	5.362247161	8.937078602	4.965043668	6.702808952	4.468539301
ALG3	5.958052402	8.937078602	5.585674127	9.343309448	11.00786511	10.72449432	6.499693529	14.895131	3.574831441	5.745264816	11.54945542	8.937078602	5.106902059	11.47042372	8.937078602	8.937078602	8.01255323	2.234269651	10.21380412	10.27764039	4.468539301	7.31215522	10.15577114	8.937078602	6.702808952	4.468539301	4.468539301	8.937078602	5.958052402	22.34269651	5.687231838	11.03992063	2.979026201	2.979026201	7.31215522	5.958052402	13.00967138	7.149662882	4.812273094	8.937078602	2.234269651	8.937078602	8.937078602	1.78741572	7.660353088	11.15225193	6.702808952	2.234269651
ALG5	11.32029956	9.495646015	5.585674127	6.093462683	11.98876398	8.937078602	7.31215522	11.17134825	3.574831441	10.21380412	11.41196191	26.81123581	8.937078602	11.61116511	4.468539301	8.937078602	12.32700497	6.702808952	11.49052963	10.27764039	8.937078602	8.124616911	10.96823283	8.937078602	12.28848308	13.4056179	26.81123581	1.78741572	7.447565502	4.468539301	7.31215522	11.56563113	11.9161048	11.9161048	16.24923382	11.9161048	11.76526803	3.574831441	6.874675848	9.099570941	6.702808952	8.937078602	10.6161661	5.362247161	3.830176544	11.61056365	6.702808952	2.234269651
ALG6	5.958052402	6.144241539	7.819943777	4.468539301	2.724719086	3.574831441	4.062308456	2.979026201	1.78741572	3.830176544	2.749870339	2.979026201	2.553451029	3.025939999	4.468539301	8.937078602	2.773576118	2.234269651	3.830176544	2.122556168	4.468539301	3.249846765	3.65607761	8.937078602	6.702808952	4.468539301	8.937078602	8.937078602	1.4895131	4.468539301	2.437385073	2.62855253	5.958052402	5.958052402	4.062308456	2.979026201	2.149423968	1.78741572	2.749870339	2.76236975	2.234269651	8.937078602	3.791487892	3.574831441	1.276725515	2.367943903	2.234269651	8.937078602
ALG8	3.574831441	3.909971889	2.234269651	2.437385073	2.83370785	1.78741572	4.062308456	1.4895131	5.362247161	1.276725515	4.674779577	2.979026201	6.383627573	5.137060929	4.468539301	8.937078602	4.006276615	2.234269651	5.106902059	5.473960644	8.937078602	3.249846765	2.640500496	8.937078602	3.351404476	4.468539301	4.468539301	1.78741572	2.979026201	4.468539301	8.937078602	3.679973542	5.958052402	2.979026201	2.437385073	2.979026201	3.733210049	1.78741572	1.37493517	4.224800794	6.702808952	8.937078602	5.091426598	7.149662882	6.383627573	3.895649647	4.468539301	4.468539301
ALG9	1.78741572	1.675702238	4.468539301	2.031154228	3.814606721	1.78741572	0.812461691	5.213295851	1.78741572	1.915088272	2.887363856	2.979026201	1.276725515	2.674086511	4.468539301	8.937078602	2.465400994	2.234269651	3.830176544	2.904550546	4.468539301	2.437385073	3.249846765	8.937078602	2.234269651	4.468539301	4.468539301	1.78741572	2.979026201	4.468539301	3.249846765	2.102842024	8.937078602	2.979026201	1.624923382	2.979026201	4.185720358	1.78741572	2.749870339	2.437385073	2.234269651	8.937078602	3.683159666	1.78741572	2.553451029	3.055411488	2.234269651	2.234269651
ALK	5.958052402	1.675702238	4.468539301	1.218692537	0.32696629	1.78741572	0.812461691	0.74475655	1.78741572	0.638362757	1.099948136	2.979026201	3.830176544	0.91481907	4.468539301	8.937078602	1.540875621	2.234269651	1.276725515	1.563988755	4.468539301	0.812461691	1.015577114	8.937078602	3.351404476	4.468539301	4.468539301	3.574831441	1.4895131	4.468539301	2.437385073	1.577131518	2.979026201	2.979026201	3.249846765	2.979026201	1.131275772	1.78741572	0.687467585	0.649969353	2.234269651	8.937078602	0.758297578	1.78741572	2.553451029	1.069394021	2.234269651	2.234269651
ALKAL1	5.362247161	3.351404476	10.05421343	4.062308456	1.743820215	8.937078602	7.31215522	0.74475655	12.51191004	1.915088272	1.37493517	5.958052402	2.553451029	1.266672558	4.468539301	8.937078602	1.232700497	17.8741572	1.276725515	1.34056179	8.937078602	2.437385073	1.421807959	8.937078602	4.468539301	4.468539301	4.468539301	7.149662882	1.4895131	4.468539301	4.062308456	3.679973542	2.979026201	2.979026201	4.874770147	2.979026201	2.03629639	1.78741572	2.749870339	3.087354426	2.234269651	8.937078602	2.329056848	1.78741572	5.106902059	3.208182062	2.234269651	2.234269651
ALKAL2	0.59580524	1.117134825	2.234269651	2.031154228	0.871910108	1.78741572	1.624923382	0.74475655	1.78741572	1.276725515	0.824961102	2.979026201	1.276725515	1.19630186	4.468539301	8.937078602	0.924525373	2.234269651	2.553451029	1.117134825	4.468539301	2.437385073	1.015577114	8.937078602	2.234269651	4.468539301	4.468539301	1.78741572	1.4895131	4.468539301	4.874770147	1.577131518	2.979026201	2.979026201	0.812461691	2.979026201	0.565637886	1.78741572	2.749870339	1.949908059	2.234269651	8.937078602	1.299938706	1.78741572	1.276725515	1.069394021	2.234269651	2.234269651
ALKBH1	4.170636681	2.234269651	1.117134825	2.031154228	2.615730323	5.362247161	2.437385073	5.958052402	1.78741572	1.276725515	1.512428687	2.979026201	1.276725515	2.040750232	4.468539301	8.937078602	2.15722587	2.234269651	1.276725515	1.899129203	4.468539301	5.687231838	2.843615919	8.937078602	1.117134825	4.468539301	4.468539301	3.574831441	2.979026201	4.468539301	2.437385073	2.102842024	2.979026201	5.958052402	1.624923382	2.979026201	1.470658504	1.78741572	3.437337924	1.299938706	2.234269651	8.937078602	2.437385073	3.574831441	1.276725515	2.062402754	2.234269651	2.234269651
ALKBH2	7.149662882	11.72991567	1.117134825	4.874770147	8.501123549	5.362247161	4.062308456	7.447565502	7.149662882	4.468539301	7.69963695	8.937078602	3.830176544	5.277802324	4.468539301	8.937078602	4.930801988	2.234269651	6.383627573	5.920814574	4.468539301	3.249846765	4.671654724	8.937078602	12.28848308	4.468539301	8.937078602	5.362247161	4.468539301	8.937078602	4.062308456	7.359947084	2.979026201	2.979026201	8.937078602	5.958052402	4.638230667	5.362247161	3.437337924	4.54978547	6.702808952	8.937078602	4.333129019	7.149662882	3.830176544	6.187208263	2.234269651	6.702808952
ALKBH3	4.766441921	3.351404476	1.117134825	3.249846765	2.942696613	1.78741572	3.249846765	5.213295851	1.78741572	1.276725515	3.299844407	2.979026201	1.276725515	3.377793488	4.468539301	8.937078602	2.465400994	2.234269651	3.830176544	2.457696616	8.937078602	1.624923382	3.046731342	8.937078602	3.351404476	4.468539301	4.468539301	1.78741572	4.468539301	4.468539301	4.874770147	4.731394554	5.958052402	2.979026201	1.624923382	2.979026201	4.185720358	3.574831441	3.437337924	4.224800794	2.234269651	8.937078602	3.304010877	1.78741572	8.937078602	3.055411488	2.234269651	4.468539301
ALKBH4	6.553857642	2.792837063	6.702808952	3.249846765	3.051685376	1.78741572	4.062308456	5.958052402	3.574831441	4.468539301	1.649922204	2.979026201	10.21380412	2.181491627	4.468539301	8.937078602	3.081751242	2.234269651	6.383627573	3.016264028	4.468539301	6.499693529	2.843615919	8.937078602	4.468539301	13.4056179	4.468539301	3.574831441	7.447565502	4.468539301	7.31215522	2.62855253	8.937078602	11.9161048	3.249846765	2.979026201	1.923168813	5.362247161	3.437337924	1.949908059	2.234269651	8.937078602	2.491549186	3.574831441	2.553451029	2.138788042	6.702808952	4.468539301
ALKBH5	17.8741572	16.19845497	15.63988755	11.37446368	13.07865161	5.362247161	15.43677213	14.895131	12.51191004	15.95906893	16.49922204	8.937078602	16.59743169	14.9185879	17.8741572	8.937078602	17.8741572	13.4056179	10.21380412	17.20387631	8.937078602	17.06169551	12.79627164	8.937078602	6.702808952	4.468539301	8.937078602	16.08674148	13.4056179	8.937078602	8.937078602	11.56563113	14.895131	11.9161048	17.06169551	11.9161048	12.33090592	7.149662882	15.81175445	10.72449432	2.234269651	8.937078602	13.1618794	17.8741572	11.49052963	9.700931474	4.468539301	11.17134825
ALKBH6	3.574831441	4.468539301	3.351404476	3.249846765	4.359550538	5.362247161	2.437385073	5.213295851	5.362247161	3.830176544	3.987311992	2.979026201	2.553451029	3.729646976	4.468539301	8.937078602	4.314451739	13.4056179	2.553451029	4.580252784	4.468539301	7.31215522	4.265423878	8.937078602	13.4056179	4.468539301	4.468539301	7.149662882	4.468539301	4.468539301	6.499693529	5.25710506	5.958052402	5.958052402	2.437385073	2.979026201	3.28069974	3.574831441	7.562143433	2.437385073	4.468539301	8.937078602	4.387293132	3.574831441	1.276725515	5.041428955	6.702808952	2.234269651
ALKBH7	13.10771528	7.819943777	6.702808952	12.59315621	14.6044943	5.362247161	12.99938706	12.66086135	12.51191004	6.383627573	11.27446839	5.958052402	8.937078602	13.72228604	4.468539301	8.937078602	13.86788059	6.702808952	11.49052963	9.048792085	4.468539301	4.874770147	16.65546467	8.937078602	7.819943777	13.4056179	4.468539301	12.51191004	8.937078602	8.937078602	9.749540294	10.51421012	8.937078602	8.937078602	10.56200198	5.958052402	8.597695871	5.362247161	8.937078602	7.474647558	2.234269651	8.937078602	10.1828532	7.149662882	14.04398066	8.17322573	2.234269651	2.234269651
ALKBH8	2.383220961	2.792837063	3.351404476	2.843615919	2.83370785	1.78741572	0.812461691	4.468539301	1.78741572	1.915088272	1.78741572	2.979026201	5.106902059	2.533345116	4.468539301	8.937078602	1.849050745	2.234269651	6.383627573	2.345983133	4.468539301	0.812461691	1.828038805	8.937078602	1.117134825	8.937078602	4.468539301	5.362247161	2.979026201	4.468539301	12.99938706	2.62855253	2.979026201	5.958052402	1.624923382	2.979026201	3.054444586	1.78741572	4.812273094	3.737323779	2.234269651	8.937078602	2.437385073	1.78741572	6.383627573	3.208182062	2.234269651	2.234269651
ALLC	1.78741572	2.234269651	1.117134825	1.624923382	0.980898871	5.362247161	1.624923382	2.234269651	3.574831441	3.830176544	0.412480551	5.958052402	1.276725515	1.759267441	4.468539301	8.937078602	0.616350248	2.234269651	2.553451029	0.335140448	8.937078602	1.624923382	0.812461691	8.937078602	1.117134825	4.468539301	4.468539301	5.362247161	1.4895131	17.8741572	10.56200198	1.051421012	2.979026201	2.979026201	2.437385073	2.979026201	1.470658504	3.574831441	0.687467585	1.299938706	2.234269651	8.937078602	1.462431044	3.574831441	3.830176544	1.604091031	2.234269651	2.234269651
ALMS1	2.979026201	3.351404476	4.468539301	3.249846765	3.814606721	5.362247161	2.437385073	3.723782751	3.574831441	3.830176544	4.262299026	2.979026201	2.553451029	4.151871162	4.468539301	8.937078602	5.85532736	8.937078602	7.660353088	5.473960644	4.468539301	5.687231838	6.499693529	8.937078602	5.585674127	13.4056179	4.468539301	7.149662882	4.468539301	4.468539301	7.31215522	1.577131518	5.958052402	2.979026201	4.062308456	2.979026201	4.52510309	7.149662882	5.499740678	9.099570941	4.468539301	8.937078602	4.170636681	7.149662882	5.106902059	5.881667114	2.234269651	6.702808952
ALOX12	3.574831441	1.675702238	7.819943777	2.437385073	2.397752796	7.149662882	3.249846765	2.979026201	5.362247161	2.553451029	0.962454619	2.979026201	3.830176544	1.055560465	4.468539301	8.937078602	3.698101491	2.234269651	5.106902059	1.78741572	4.468539301	4.874770147	2.843615919	8.937078602	4.468539301	4.468539301	4.468539301	3.574831441	4.468539301	8.937078602	6.499693529	2.62855253	5.958052402	2.979026201	1.624923382	2.979026201	2.149423968	1.78741572	4.812273094	3.087354426	11.17134825	8.937078602	2.383220961	7.149662882	3.830176544	1.833246893	2.234269651	2.234269651
ALOX12B	4.766441921	0.558567413	7.819943777	3.249846765	2.070786505	3.574831441	3.249846765	0.74475655	5.362247161	1.915088272	0.549974068	2.979026201	1.276725515	2.040750232	4.468539301	8.937078602	1.849050745	4.468539301	2.553451029	1.452275273	4.468539301	2.437385073	1.624923382	8.937078602	6.702808952	8.937078602	4.468539301	8.937078602	2.979026201	4.468539301	8.124616911	2.102842024	2.979026201	2.979026201	4.062308456	2.979026201	2.715061854	5.362247161	4.124805509	3.087354426	2.234269651	8.937078602	2.383220961	1.78741572	7.660353088	2.291558616	2.234269651	4.468539301
ALOX15	7.745468122	7.261376364	6.702808952	2.437385073	3.923595484	5.362247161	6.499693529	2.234269651	1.78741572	3.191813787	2.612376822	2.979026201	2.553451029	3.800017673	4.468539301	8.937078602	3.698101491	2.234269651	7.660353088	5.027106714	8.937078602	4.062308456	4.265423878	8.937078602	5.585674127	4.468539301	4.468539301	10.72449432	5.958052402	8.937078602	6.499693529	3.679973542	2.979026201	2.979026201	2.437385073	5.958052402	1.810041236	1.78741572	4.124805509	2.437385073	2.234269651	8.937078602	2.058236284	7.149662882	1.276725515	1.986017467	11.17134825	2.234269651
ALOX15B	2.383220961	1.675702238	3.351404476	3.249846765	1.198876398	1.78741572	2.437385073	1.4895131	1.78741572	1.276725515	1.37493517	2.979026201	1.276725515	1.900008837	4.468539301	8.937078602	0.924525373	2.234269651	1.276725515	1.452275273	4.468539301	4.874770147	1.624923382	8.937078602	4.468539301	4.468539301	4.468539301	5.362247161	1.4895131	13.4056179	3.249846765	1.577131518	2.979026201	2.979026201	4.874770147	2.979026201	1.131275772	1.78741572	3.437337924	2.599877412	2.234269651	8.937078602	2.16656451	7.149662882	1.276725515	1.451320457	4.468539301	2.234269651
ALOX5	19.06576769	4.468539301	6.702808952	11.37446368	3.16067414	7.149662882	14.62431044	5.213295851	3.574831441	5.745264816	3.849818475	11.9161048	10.21380412	3.377793488	4.468539301	8.937078602	3.081751242	2.234269651	14.04398066	2.234269651	4.468539301	14.62431044	4.671654724	8.937078602	8.937078602	22.34269651	4.468539301	17.8741572	1.4895131	13.4056179	7.31215522	7.359947084	8.937078602	11.9161048	6.499693529	8.937078602	11.87839561	21.44898865	14.43681928	12.34941771	17.8741572	8.937078602	8.070452799	23.23640437	11.49052963	12.06887538	11.17134825	2.234269651
ALOX5AP	8.341273362	2.234269651	3.351404476	5.281000992	1.743820215	3.574831441	17.06169551	0.74475655	7.149662882	7.660353088	2.062402754	2.979026201	7.660353088	1.407413953	8.937078602	8.937078602	1.540875621	15.63988755	11.49052963	1.005421343	4.468539301	10.56200198	3.046731342	8.937078602	10.05421343	4.468539301	13.4056179	10.72449432	2.979026201	4.468539301	14.62431044	2.62855253	11.9161048	11.9161048	3.249846765	2.979026201	2.828189431	37.53573013	15.12428687	3.249846765	11.17134825	8.937078602	3.087354426	35.74831441	10.21380412	2.291558616	15.63988755	4.468539301
ALOXE3	5.958052402	1.675702238	1.117134825	1.624923382	1.198876398	1.78741572	0.812461691	1.4895131	1.78741572	0.638362757	1.099948136	2.979026201	3.830176544	2.251862325	4.468539301	8.937078602	2.15722587	2.234269651	1.276725515	1.899129203	4.468539301	2.437385073	2.640500496	8.937078602	3.351404476	13.4056179	4.468539301	1.78741572	1.4895131	4.468539301	4.062308456	1.051421012	2.979026201	8.937078602	3.249846765	5.958052402	1.24440335	5.362247161	4.124805509	1.624923382	2.234269651	8.937078602	2.220728622	1.78741572	3.830176544	2.367943903	2.234269651	2.234269651
ALPG	0.59580524	1.675702238	7.819943777	1.218692537	2.506741559	1.78741572	2.437385073	3.723782751	1.78741572	3.830176544	1.512428687	2.979026201	1.276725515	2.181491627	4.468539301	8.937078602	1.232700497	2.234269651	1.276725515	2.457696616	4.468539301	0.812461691	2.234269651	8.937078602	2.234269651	4.468539301	4.468539301	1.78741572	1.4895131	4.468539301	7.31215522	1.577131518	2.979026201	2.979026201	2.437385073	8.937078602	1.24440335	3.574831441	2.749870339	2.76236975	2.234269651	8.937078602	1.895743946	5.362247161	1.276725515	2.291558616	2.234269651	2.234269651
ALPI	4.766441921	1.675702238	2.234269651	2.843615919	2.615730323	7.149662882	3.249846765	2.979026201	1.78741572	1.915088272	1.237441653	2.979026201	1.276725515	1.407413953	4.468539301	8.937078602	1.232700497	4.468539301	1.276725515	2.234269651	4.468539301	3.249846765	0.812461691	8.937078602	6.702808952	17.8741572	4.468539301	5.362247161	1.4895131	13.4056179	4.874770147	1.577131518	2.979026201	17.8741572	3.249846765	5.958052402	1.696913659	7.149662882	6.187208263	3.412339103	8.937078602	8.937078602	1.895743946	5.362247161	5.106902059	2.215173329	2.234269651	2.234269651
ALPK1	4.170636681	4.468539301	6.702808952	7.31215522	3.48764043	5.362247161	4.874770147	2.234269651	5.362247161	3.191813787	4.399792543	5.958052402	1.276725515	3.166681395	4.468539301	8.937078602	3.389926366	4.468539301	5.106902059	2.234269651	13.4056179	1.624923382	3.859193033	8.937078602	5.585674127	4.468539301	4.468539301	10.72449432	1.4895131	8.937078602	5.687231838	6.834236578	5.958052402	2.979026201	8.937078602	11.9161048	2.828189431	1.78741572	4.812273094	3.899816117	2.234269651	8.937078602	2.545713299	5.362247161	2.553451029	3.513723211	2.234269651	2.234269651
ALPK2	5.958052402	2.792837063	13.4056179	3.249846765	0.871910108	7.149662882	4.874770147	2.979026201	8.937078602	3.830176544	0.549974068	2.979026201	2.553451029	1.337043255	4.468539301	8.937078602	1.849050745	2.234269651	1.276725515	1.005421343	4.468539301	5.687231838	1.421807959	8.937078602	1.117134825	4.468539301	4.468539301	1.78741572	2.979026201	26.81123581	8.937078602	0.525710506	2.979026201	2.979026201	0.812461691	2.979026201	1.696913659	3.574831441	6.187208263	1.624923382	6.702808952	8.937078602	2.058236284	1.78741572	6.383627573	2.597099765	2.234269651	4.468539301
ALPK3	4.170636681	1.117134825	4.468539301	3.249846765	1.416853925	5.362247161	0.812461691	1.4895131	1.78741572	3.191813787	1.237441653	5.958052402	2.553451029	1.900008837	4.468539301	8.937078602	2.15722587	2.234269651	2.553451029	1.34056179	4.468539301	1.624923382	2.031154228	8.937078602	7.819943777	8.937078602	4.468539301	5.362247161	1.4895131	4.468539301	5.687231838	2.62855253	5.958052402	8.937078602	1.624923382	5.958052402	4.52510309	5.362247161	3.437337924	4.387293132	2.234269651	8.937078602	5.741395951	3.574831441	7.660353088	3.81926436	2.234269651	2.234269651
ALPL	5.362247161	2.234269651	5.585674127	4.062308456	1.961797742	5.362247161	4.874770147	2.234269651	3.574831441	1.915088272	1.649922204	5.958052402	3.830176544	2.814827906	8.937078602	8.937078602	2.15722587	4.468539301	6.383627573	2.457696616	4.468539301	3.249846765	3.452962187	8.937078602	6.702808952	4.468539301	8.937078602	7.149662882	1.4895131	4.468539301	9.749540294	4.205684048	2.979026201	5.958052402	1.624923382	8.937078602	2.375679122	1.78741572	3.437337924	2.599877412	4.468539301	8.937078602	1.733251608	5.362247161	7.660353088	1.680476318	8.937078602	4.468539301
ALPP	2.979026201	2.234269651	3.351404476	0.406230846	0.762921344	1.78741572	3.249846765	1.4895131	1.78741572	0.638362757	1.37493517	2.979026201	1.276725515	1.337043255	4.468539301	8.937078602	1.540875621	2.234269651	2.553451029	2.010842686	4.468539301	4.874770147	1.828038805	8.937078602	2.234269651	8.937078602	4.468539301	3.574831441	1.4895131	17.8741572	4.874770147	3.154263036	2.979026201	2.979026201	1.624923382	2.979026201	1.24440335	1.78741572	2.062402754	2.599877412	2.234269651	8.937078602	1.78741572	5.362247161	3.830176544	2.062402754	4.468539301	2.234269651
ALS2	2.979026201	4.468539301	3.351404476	3.65607761	3.16067414	3.574831441	2.437385073	4.468539301	7.149662882	4.468539301	3.024857373	2.979026201	6.383627573	1.688896744	4.468539301	8.937078602	2.15722587	2.234269651	1.276725515	1.78741572	8.937078602	4.062308456	2.640500496	8.937078602	6.702808952	4.468539301	4.468539301	8.937078602	2.979026201	8.937078602	4.874770147	3.154263036	5.958052402	8.937078602	8.937078602	5.958052402	4.977613399	5.362247161	5.499740678	6.337201191	8.937078602	8.937078602	4.658113696	10.72449432	3.830176544	4.888658381	4.468539301	4.468539301
ALS2CL	7.745468122	8.37851119	2.234269651	4.874770147	6.539325807	5.362247161	5.687231838	2.234269651	1.78741572	2.553451029	5.499740678	2.979026201	1.276725515	5.488914417	4.468539301	8.937078602	10.78612935	4.468539301	3.830176544	4.691966266	4.468539301	4.874770147	5.890347261	8.937078602	3.351404476	8.937078602	4.468539301	3.574831441	13.4056179	4.468539301	6.499693529	7.359947084	8.937078602	8.937078602	9.749540294	11.9161048	9.84209922	3.574831441	7.562143433	11.21197134	4.468539301	17.8741572	8.937078602	5.362247161	3.830176544	7.485758146	4.468539301	4.468539301
ALX1	1.78741572	1.117134825	4.468539301	1.624923382	2.179775269	1.78741572	2.437385073	1.4895131	1.78741572	3.191813787	1.649922204	2.979026201	1.276725515	1.829638139	4.468539301	8.937078602	2.465400994	2.234269651	1.276725515	1.78741572	4.468539301	5.687231838	1.218692537	8.937078602	5.585674127	4.468539301	4.468539301	3.574831441	1.4895131	4.468539301	6.499693529	2.102842024	2.979026201	8.937078602	1.624923382	5.958052402	1.24440335	1.78741572	1.37493517	2.274892735	2.234269651	8.937078602	1.245774593	1.78741572	6.383627573	2.062402754	2.234269651	6.702808952
ALX3	2.979026201	2.234269651	3.351404476	2.843615919	1.525842688	1.78741572	2.437385073	1.4895131	5.362247161	1.276725515	0.549974068	2.979026201	1.276725515	1.548155348	4.468539301	8.937078602	0.924525373	2.234269651	1.276725515	1.452275273	4.468539301	2.437385073	1.624923382	8.937078602	3.351404476	4.468539301	4.468539301	5.362247161	2.979026201	4.468539301	3.249846765	2.102842024	5.958052402	2.979026201	1.624923382	2.979026201	1.583786081	1.78741572	2.062402754	1.949908059	2.234269651	8.937078602	1.733251608	3.574831441	2.553451029	1.451320457	2.234269651	2.234269651
ALX4	7.745468122	1.117134825	3.351404476	2.031154228	1.307865161	7.149662882	2.437385073	0.74475655	1.78741572	2.553451029	1.099948136	2.979026201	1.276725515	0.91481907	4.468539301	8.937078602	2.465400994	2.234269651	2.553451029	1.34056179	4.468539301	3.249846765	1.015577114	8.937078602	2.234269651	4.468539301	4.468539301	1.78741572	2.979026201	4.468539301	6.499693529	1.051421012	2.979026201	2.979026201	4.062308456	5.958052402	1.696913659	1.78741572	2.062402754	1.624923382	2.234269651	8.937078602	1.895743946	3.574831441	2.553451029	1.680476318	4.468539301	2.234269651
ALYREF	16.08674148	24.57696616	7.819943777	20.31154228	28.01011221	8.937078602	17.8741572	21.59793996	3.574831441	15.95906893	28.04867746	8.937078602	20.42760823	35.11497813	40.21685371	8.937078602	34.51561391	6.702808952	21.70433375	31.39148859	17.8741572	8.937078602	28.43615919	8.937078602	5.585674127	8.937078602	4.468539301	10.72449432	16.3846441	8.937078602	9.749540294	16.29702569	5.958052402	2.979026201	13.81184875	5.958052402	15.27222293	8.937078602	11.68694894	17.06169551	6.702808952	8.937078602	21.55731687	8.937078602	7.660353088	25.0543742	11.17134825	13.4056179
AMACR	6.553857642	3.909971889	5.585674127	4.468539301	2.288764032	7.149662882	20.31154228	2.979026201	5.362247161	3.830176544	3.987311992	11.9161048	5.106902059	3.940759069	4.468539301	8.937078602	3.081751242	11.17134825	3.830176544	4.915393231	4.468539301	1.624923382	2.843615919	8.937078602	6.702808952	8.937078602	4.468539301	3.574831441	1.4895131	8.937078602	8.124616911	3.679973542	2.979026201	2.979026201	6.499693529	5.958052402	5.430123708	1.78741572	3.437337924	5.849724176	4.468539301	8.937078602	4.766441921	3.574831441	3.830176544	3.590108498	2.234269651	2.234269651
AMBN	1.19161048	0.558567413	3.351404476	2.031154228	0.653932581	3.574831441	3.249846765	0.74475655	1.78741572	1.276725515	0.412480551	2.979026201	1.276725515	1.19630186	4.468539301	8.937078602	1.232700497	2.234269651	1.276725515	0.89370786	4.468539301	2.437385073	0.609346268	8.937078602	2.234269651	4.468539301	4.468539301	1.78741572	1.4895131	4.468539301	3.249846765	2.62855253	2.979026201	2.979026201	1.624923382	2.979026201	0.791893041	1.78741572	0.687467585	1.462431044	2.234269651	8.937078602	1.137446368	1.78741572	3.830176544	1.756861606	2.234269651	4.468539301
AMBP	0.59580524	1.675702238	3.351404476	1.218692537	0.980898871	1.78741572	3.249846765	0.74475655	3.574831441	2.553451029	0.687467585	2.979026201	1.276725515	1.266672558	4.468539301	8.937078602	1.232700497	2.234269651	1.276725515	1.675702238	4.468539301	1.624923382	2.031154228	8.937078602	2.234269651	4.468539301	4.468539301	3.574831441	1.4895131	4.468539301	3.249846765	2.102842024	8.937078602	2.979026201	4.062308456	5.958052402	1.923168813	1.78741572	2.749870339	3.412339103	2.234269651	8.937078602	2.004072171	1.78741572	1.276725515	2.291558616	2.234269651	2.234269651
AMBRA1	7.745468122	3.351404476	6.702808952	6.093462683	3.48764043	1.78741572	6.499693529	7.447565502	3.574831441	3.191813787	4.812273094	5.958052402	6.383627573	4.011129766	4.468539301	8.937078602	4.314451739	2.234269651	1.276725515	4.803679749	8.937078602	3.249846765	4.265423878	8.937078602	4.468539301	4.468539301	8.937078602	5.362247161	4.468539301	8.937078602	5.687231838	9.462789108	2.979026201	11.9161048	4.874770147	11.9161048	3.393827317	1.78741572	4.124805509	4.062308456	4.468539301	8.937078602	4.766441921	3.574831441	1.276725515	3.590108498	2.234269651	4.468539301
AMD1	11.9161048	15.63988755	13.4056179	11.37446368	17.65617968	3.574831441	10.56200198	14.15037445	12.51191004	12.12889239	15.26178038	2.979026201	15.32070618	17.10007953	8.937078602	8.937078602	15.40875621	4.468539301	11.49052963	16.08674148	4.468539301	12.99938706	19.09284974	8.937078602	10.05421343	13.4056179	4.468539301	5.362247161	19.36367031	4.468539301	4.874770147	13.66847316	5.958052402	5.958052402	17.06169551	5.958052402	9.05020618	7.149662882	4.812273094	10.39950965	4.468539301	8.937078602	10.6161661	3.574831441	3.830176544	8.325996305	2.234269651	11.17134825
AMDHD1	2.383220961	2.792837063	4.468539301	1.218692537	1.961797742	1.78741572	1.624923382	2.979026201	1.78741572	2.553451029	1.649922204	11.9161048	1.276725515	1.688896744	4.468539301	8.937078602	3.698101491	2.234269651	2.553451029	1.78741572	4.468539301	4.062308456	2.234269651	8.937078602	8.937078602	4.468539301	4.468539301	1.78741572	1.4895131	13.4056179	5.687231838	2.102842024	2.979026201	2.979026201	0.812461691	2.979026201	2.03629639	1.78741572	0.687467585	1.949908059	6.702808952	8.937078602	1.733251608	1.78741572	2.553451029	2.215173329	8.937078602	2.234269651
AMDHD2	11.9161048	5.585674127	5.585674127	5.687231838	7.084269624	1.78741572	8.124616911	2.979026201	7.149662882	10.85216687	6.462195297	5.958052402	3.830176544	5.840767906	4.468539301	8.937078602	6.779852733	2.234269651	8.937078602	5.138820196	4.468539301	7.31215522	5.687231838	8.937078602	10.05421343	4.468539301	8.937078602	5.362247161	4.468539301	4.468539301	11.37446368	1.577131518	2.979026201	8.937078602	3.249846765	11.9161048	6.222016749	5.362247161	5.499740678	3.574831441	6.702808952	8.937078602	4.712277809	7.149662882	8.937078602	6.645519986	4.468539301	2.234269651
AMELX	4.170636681	2.234269651	2.234269651	2.843615919	1.961797742	3.574831441	1.624923382	2.234269651	1.78741572	2.553451029	2.062402754	2.979026201	2.553451029	1.548155348	4.468539301	8.937078602	2.15722587	2.234269651	1.276725515	1.675702238	4.468539301	4.874770147	2.843615919	8.937078602	2.234269651	8.937078602	4.468539301	5.362247161	1.4895131	4.468539301	8.937078602	3.154263036	2.979026201	2.979026201	2.437385073	2.979026201	2.375679122	1.78741572	3.437337924	2.924862088	6.702808952	8.937078602	2.329056848	7.149662882	3.830176544	2.367943903	6.702808952	2.234269651
AMELY	1.78741572	1.117134825	2.234269651	2.031154228	1.089887634	1.78741572	1.624923382	0.74475655	3.574831441	1.915088272	0.824961102	2.979026201	2.553451029	1.337043255	4.468539301	8.937078602	0.308175124	2.234269651	3.830176544	0.670280895	4.468539301	0.812461691	0.203115423	8.937078602	1.117134825	8.937078602	4.468539301	8.937078602	1.4895131	4.468539301	12.18692537	1.577131518	2.979026201	8.937078602	2.437385073	2.979026201	1.357530927	1.78741572	3.437337924	0.812461691	2.234269651	8.937078602	1.516595157	3.574831441	3.830176544	1.680476318	4.468539301	2.234269651
AMER1	1.19161048	3.351404476	2.234269651	3.249846765	2.83370785	1.78741572	4.874770147	1.4895131	1.78741572	1.915088272	2.199896271	2.979026201	3.830176544	3.518534883	4.468539301	8.937078602	3.698101491	4.468539301	3.830176544	3.798258406	4.468539301	3.249846765	2.843615919	8.937078602	5.585674127	4.468539301	8.937078602	8.937078602	1.4895131	4.468539301	8.937078602	2.102842024	5.958052402	2.979026201	3.249846765	5.958052402	3.28069974	1.78741572	8.937078602	2.437385073	2.234269651	8.937078602	2.545713299	5.362247161	5.106902059	2.062402754	4.468539301	8.937078602
AMER2	2.383220961	2.234269651	2.234269651	2.843615919	2.288764032	1.78741572	3.249846765	0.74475655	3.574831441	3.191813787	1.099948136	2.979026201	1.276725515	1.548155348	4.468539301	8.937078602	1.849050745	2.234269651	1.276725515	1.34056179	4.468539301	1.624923382	1.421807959	8.937078602	2.234269651	4.468539301	8.937078602	5.362247161	1.4895131	4.468539301	2.437385073	1.051421012	2.979026201	5.958052402	1.624923382	14.895131	1.583786081	3.574831441	4.812273094	2.924862088	2.234269651	8.937078602	1.137446368	7.149662882	1.276725515	1.527705744	4.468539301	2.234269651
AMER3	6.553857642	1.117134825	1.117134825	2.437385073	1.198876398	1.78741572	0.812461691	1.4895131	1.78741572	1.276725515	1.237441653	5.958052402	2.553451029	0.633336279	8.937078602	8.937078602	1.540875621	2.234269651	2.553451029	1.228848308	4.468539301	2.437385073	1.624923382	8.937078602	2.234269651	8.937078602	8.937078602	1.78741572	4.468539301	4.468539301	4.874770147	1.577131518	8.937078602	5.958052402	4.874770147	2.979026201	1.696913659	1.78741572	4.124805509	1.78741572	2.234269651	8.937078602	1.679087495	1.78741572	1.276725515	1.37493517	2.234269651	2.234269651
AMFR	8.937078602	9.495646015	6.702808952	7.31215522	7.084269624	16.08674148	5.687231838	6.702808952	5.362247161	7.02199033	5.774727712	2.979026201	10.21380412	7.459293952	8.937078602	8.937078602	9.861603975	8.937078602	6.383627573	7.48480333	17.8741572	6.499693529	7.718386066	8.937078602	7.819943777	8.937078602	8.937078602	7.149662882	4.468539301	4.468539301	8.124616911	7.359947084	5.958052402	2.979026201	5.687231838	5.958052402	23.53053607	10.72449432	10.31201377	15.92424915	8.937078602	8.937078602	16.73671084	16.08674148	14.04398066	18.86716594	8.937078602	6.702808952
AMH	7.745468122	6.144241539	3.351404476	8.124616911	4.577528065	1.78741572	7.31215522	2.979026201	5.362247161	5.106902059	4.674779577	5.958052402	5.106902059	4.433353952	4.468539301	8.937078602	5.85532736	2.234269651	3.830176544	3.909971889	4.468539301	5.687231838	5.281000992	8.937078602	11.17134825	8.937078602	4.468539301	12.51191004	7.447565502	8.937078602	5.687231838	3.154263036	5.958052402	5.958052402	5.687231838	5.958052402	2.262551545	1.78741572	2.749870339	2.599877412	6.702808952	8.937078602	2.708205637	1.78741572	3.830176544	3.513723211	4.468539301	2.234269651
AMHR2	3.574831441	6.702808952	3.351404476	0.406230846	1.198876398	1.78741572	2.437385073	1.4895131	1.78741572	1.915088272	1.37493517	2.979026201	3.830176544	1.900008837	4.468539301	8.937078602	0.616350248	2.234269651	3.830176544	1.228848308	4.468539301	4.062308456	1.624923382	8.937078602	1.117134825	8.937078602	4.468539301	7.149662882	1.4895131	4.468539301	6.499693529	2.62855253	2.979026201	2.979026201	2.437385073	2.979026201	1.357530927	1.78741572	2.062402754	1.299938706	2.234269651	8.937078602	2.708205637	1.78741572	2.553451029	1.756861606	2.234269651	2.234269651
AMIGO1	3.574831441	2.234269651	2.234269651	0.406230846	2.288764032	1.78741572	3.249846765	2.234269651	3.574831441	3.191813787	1.512428687	2.979026201	1.276725515	1.337043255	4.468539301	8.937078602	0.308175124	2.234269651	1.276725515	1.899129203	4.468539301	3.249846765	1.015577114	8.937078602	2.234269651	8.937078602	4.468539301	3.574831441	4.468539301	4.468539301	11.37446368	1.051421012	5.958052402	2.979026201	0.812461691	2.979026201	1.696913659	5.362247161	1.37493517	1.78741572	2.234269651	8.937078602	1.137446368	1.78741572	2.553451029	1.986017467	2.234269651	2.234269651
AMIGO2	14.895131	10.05421343	17.8741572	6.093462683	2.288764032	12.51191004	4.874770147	11.17134825	7.149662882	10.21380412	6.187208263	14.895131	8.937078602	6.262992091	8.937078602	8.937078602	8.628903478	29.04550546	5.106902059	12.51191004	8.937078602	11.37446368	5.281000992	8.937078602	8.937078602	8.937078602	44.68539301	10.72449432	2.979026201	22.34269651	5.687231838	2.102842024	20.85318341	2.979026201	7.31215522	17.8741572	9.389588911	10.72449432	8.249611018	4.224800794	4.468539301	8.937078602	5.849724176	7.149662882	11.49052963	4.812273094	8.937078602	4.468539301
AMIGO3	1.19161048	0.558567413	4.468539301	2.843615919	1.634831452	1.78741572	0.812461691	2.979026201	1.78741572	1.276725515	0.962454619	2.979026201	1.276725515	1.900008837	4.468539301	8.937078602	1.232700497	2.234269651	1.276725515	1.117134825	4.468539301	0.812461691	2.640500496	8.937078602	3.351404476	4.468539301	8.937078602	5.362247161	1.4895131	4.468539301	3.249846765	3.154263036	2.979026201	2.979026201	1.624923382	2.979026201	0.678765463	1.78741572	0.687467585	1.299938706	2.234269651	8.937078602	1.78741572	1.78741572	2.553451029	1.222164595	2.234269651	4.468539301
AMMECR1	3.574831441	2.234269651	2.234269651	1.624923382	2.288764032	1.78741572	2.437385073	2.979026201	1.78741572	0.638362757	2.199896271	5.958052402	1.276725515	3.448164185	4.468539301	8.937078602	2.15722587	2.234269651	1.276725515	2.345983133	4.468539301	4.874770147	4.468539301	8.937078602	5.585674127	4.468539301	4.468539301	1.78741572	1.4895131	4.468539301	6.499693529	2.102842024	2.979026201	5.958052402	2.437385073	2.979026201	2.941317008	1.78741572	3.437337924	3.737323779	2.234269651	8.937078602	2.76236975	1.78741572	5.106902059	3.81926436	2.234269651	4.468539301
AMMECR1L	5.958052402	6.702808952	8.937078602	3.65607761	5.231460645	14.29932576	10.56200198	2.979026201	5.362247161	7.02199033	7.69963695	14.895131	5.106902059	7.881518138	8.937078602	8.937078602	7.704378106	2.234269651	5.106902059	8.37851119	4.468539301	5.687231838	9.140194025	8.937078602	5.585674127	4.468539301	8.937078602	3.574831441	4.468539301	4.468539301	9.749540294	5.25710506	2.979026201	11.9161048	7.31215522	5.958052402	4.977613399	1.78741572	8.249611018	7.149662882	2.234269651	8.937078602	7.637139897	7.149662882	8.937078602	6.492749412	2.234269651	11.17134825
AMN	0.59580524	2.234269651	2.234269651	4.468539301	4.795505592	1.78741572	2.437385073	2.979026201	1.78741572	1.276725515	1.78741572	5.958052402	1.276725515	4.081500464	4.468539301	8.937078602	2.15722587	2.234269651	1.276725515	3.463117958	4.468539301	2.437385073	2.640500496	8.937078602	2.234269651	4.468539301	4.468539301	7.149662882	1.4895131	4.468539301	4.062308456	3.679973542	2.979026201	2.979026201	8.124616911	5.958052402	2.262551545	7.149662882	2.749870339	6.662185867	4.468539301	8.937078602	4.333129019	1.78741572	1.276725515	4.583117232	2.234269651	6.702808952
AMN1	4.766441921	0.558567413	1.117134825	2.437385073	2.615730323	1.78741572	2.437385073	5.213295851	1.78741572	4.468539301	2.062402754	2.979026201	3.830176544	3.237052092	4.468539301	8.937078602	1.849050745	2.234269651	3.830176544	1.78741572	4.468539301	6.499693529	3.65607761	8.937078602	6.702808952	4.468539301	13.4056179	7.149662882	1.4895131	4.468539301	4.874770147	2.102842024	2.979026201	2.979026201	2.437385073	2.979026201	2.828189431	3.574831441	4.812273094	3.737323779	2.234269651	8.937078602	3.412339103	1.78741572	2.553451029	2.979026201	4.468539301	15.63988755
AMOT	3.574831441	1.117134825	1.117134825	2.843615919	3.48764043	3.574831441	0.812461691	5.213295851	1.78741572	1.276725515	2.062402754	2.979026201	2.553451029	3.940759069	4.468539301	8.937078602	3.698101491	2.234269651	6.383627573	4.021685371	4.468539301	4.874770147	3.249846765	8.937078602	2.234269651	4.468539301	4.468539301	3.574831441	2.979026201	4.468539301	5.687231838	8.937078602	5.958052402	5.958052402	8.937078602	2.979026201	3.733210049	1.78741572	8.937078602	4.062308456	6.702808952	8.937078602	4.387293132	3.574831441	7.660353088	4.277576083	2.234269651	2.234269651
AMOTL1	5.958052402	0.558567413	14.52275273	6.093462683	1.307865161	10.72449432	4.874770147	1.4895131	16.08674148	7.02199033	1.099948136	14.895131	3.830176544	1.548155348	8.937078602	8.937078602	1.540875621	13.4056179	7.660353088	0.335140448	8.937078602	7.31215522	1.218692537	8.937078602	4.468539301	4.468539301	8.937078602	12.51191004	1.4895131	13.4056179	8.937078602	0.525710506	8.937078602	2.979026201	3.249846765	11.9161048	3.506954895	1.78741572	15.12428687	3.899816117	2.234269651	8.937078602	6.174708853	10.72449432	15.32070618	3.360952637	6.702808952	4.468539301
AMOTL2	8.341273362	7.819943777	12.28848308	4.468539301	4.795505592	10.72449432	4.874770147	5.958052402	14.29932576	1.915088272	4.262299026	11.9161048	5.106902059	3.870388371	13.4056179	8.937078602	8.01255323	8.937078602	5.106902059	4.021685371	4.468539301	10.56200198	3.859193033	17.8741572	22.34269651	8.937078602	4.468539301	1.78741572	5.958052402	17.8741572	12.18692537	8.937078602	8.937078602	11.9161048	9.749540294	20.85318341	15.49847808	5.362247161	11.68694894	17.22418785	2.234269651	8.937078602	12.45774593	8.937078602	11.49052963	16.04091031	4.468539301	11.17134825
AMPD1	4.766441921	2.234269651	1.117134825	2.843615919	2.288764032	3.574831441	2.437385073	2.979026201	5.362247161	3.830176544	1.237441653	2.979026201	1.276725515	1.266672558	4.468539301	8.937078602	0.924525373	2.234269651	2.553451029	1.34056179	4.468539301	0.812461691	1.828038805	8.937078602	6.702808952	4.468539301	4.468539301	3.574831441	4.468539301	4.468539301	4.874770147	0.525710506	2.979026201	8.937078602	3.249846765	2.979026201	2.375679122	3.574831441	2.062402754	2.112400397	2.234269651	8.937078602	1.57075927	1.78741572	2.553451029	1.451320457	2.234269651	4.468539301
AMPD2	11.9161048	7.261376364	10.05421343	8.530847757	8.392134785	5.362247161	6.499693529	9.681835153	1.78741572	13.4056179	9.899533221	17.8741572	10.21380412	9.218561393	4.468539301	8.937078602	8.320728354	8.937078602	10.21380412	8.043370742	4.468539301	11.37446368	9.343309448	8.937078602	10.05421343	13.4056179	4.468539301	7.149662882	5.958052402	8.937078602	4.874770147	4.731394554	2.979026201	8.937078602	11.37446368	5.958052402	4.751358244	5.362247161	9.624546187	6.012216514	11.17134825	8.937078602	4.008144343	21.44898865	2.553451029	5.041428955	8.937078602	6.702808952
AMPD3	1.78741572	3.351404476	5.585674127	2.031154228	1.743820215	3.574831441	1.624923382	1.4895131	10.72449432	3.830176544	2.062402754	2.979026201	1.276725515	1.900008837	4.468539301	8.937078602	3.081751242	2.234269651	3.830176544	1.899129203	4.468539301	4.062308456	1.624923382	8.937078602	4.468539301	4.468539301	13.4056179	5.362247161	1.4895131	4.468539301	7.31215522	2.102842024	2.979026201	2.979026201	2.437385073	2.979026201	2.03629639	1.78741572	3.437337924	3.899816117	2.234269651	8.937078602	2.654041524	3.574831441	1.276725515	2.215173329	11.17134825	4.468539301
AMPH	3.574831441	1.117134825	2.234269651	1.218692537	1.198876398	5.362247161	1.624923382	0.74475655	5.362247161	1.276725515	1.099948136	2.979026201	1.276725515	1.407413953	4.468539301	8.937078602	1.540875621	6.702808952	3.830176544	0.781994378	4.468539301	4.062308456	2.031154228	8.937078602	2.234269651	4.468539301	4.468539301	1.78741572	1.4895131	4.468539301	4.062308456	1.051421012	2.979026201	2.979026201	0.812461691	2.979026201	1.810041236	3.574831441	3.437337924	1.137446368	2.234269651	8.937078602	1.841579833	1.78741572	1.276725515	0.993008734	2.234269651	4.468539301
AMT	3.574831441	2.234269651	5.585674127	4.468539301	1.961797742	5.362247161	5.687231838	0.74475655	1.78741572	2.553451029	1.512428687	2.979026201	1.276725515	3.166681395	4.468539301	8.937078602	3.081751242	2.234269651	2.553451029	2.457696616	4.468539301	1.624923382	1.218692537	8.937078602	4.468539301	4.468539301	4.468539301	5.362247161	1.4895131	4.468539301	1.624923382	4.205684048	2.979026201	14.895131	7.31215522	5.958052402	2.601934277	3.574831441	4.812273094	3.737323779	6.702808952	8.937078602	3.628995554	3.574831441	2.553451029	3.972034934	4.468539301	4.468539301
AMTN	1.78741572	1.675702238	1.117134825	1.218692537	0.980898871	1.78741572	1.624923382	1.4895131	1.78741572	0.638362757	1.099948136	2.979026201	1.276725515	0.492594884	4.468539301	8.937078602	0.924525373	2.234269651	2.553451029	1.117134825	4.468539301	1.624923382	0.812461691	8.937078602	4.468539301	4.468539301	4.468539301	3.574831441	1.4895131	4.468539301	4.874770147	1.051421012	2.979026201	2.979026201	1.624923382	2.979026201	1.470658504	1.78741572	0.687467585	1.299938706	2.234269651	8.937078602	1.029118142	1.78741572	5.106902059	2.138788042	2.234269651	2.234269651
AMY1A	10.12868908	2.792837063	12.28848308	10.15577114	4.686516828	3.574831441	4.874770147	3.723782751	5.362247161	11.49052963	3.437337924	8.937078602	7.660353088	5.066690231	8.937078602	8.937078602	4.930801988	2.234269651	6.383627573	4.245112336	4.468539301	8.124616911	5.687231838	8.937078602	12.28848308	8.937078602	13.4056179	3.574831441	4.468539301	4.468539301	12.99938706	7.88565759	5.958052402	8.937078602	5.687231838	5.958052402	3.506954895	7.149662882	6.187208263	6.174708853	11.17134825	8.937078602	4.116472568	14.29932576	5.106902059	4.812273094	13.4056179	6.702808952
AMY2B	4.170636681	1.117134825	3.351404476	3.65607761	1.307865161	1.78741572	2.437385073	0.74475655	1.78741572	3.191813787	1.512428687	2.979026201	1.276725515	1.548155348	4.468539301	8.937078602	1.849050745	2.234269651	3.830176544	1.675702238	4.468539301	1.624923382	1.828038805	8.937078602	3.351404476	4.468539301	4.468539301	5.362247161	4.468539301	4.468539301	5.687231838	3.154263036	5.958052402	5.958052402	0.812461691	2.979026201	2.262551545	1.78741572	4.812273094	3.574831441	6.702808952	8.937078602	2.491549186	5.362247161	3.830176544	3.590108498	6.702808952	2.234269651
AMZ1	7.149662882	6.144241539	7.819943777	5.281000992	3.16067414	7.149662882	5.687231838	1.4895131	5.362247161	5.745264816	3.712324958	11.9161048	3.830176544	2.462974418	4.468539301	8.937078602	5.238977112	4.468539301	2.553451029	2.792837063	4.468539301	4.874770147	4.062308456	8.937078602	8.937078602	17.8741572	4.468539301	7.149662882	1.4895131	4.468539301	6.499693529	5.782815566	8.937078602	8.937078602	5.687231838	2.979026201	1.470658504	3.574831441	1.37493517	1.949908059	2.234269651	8.937078602	1.516595157	1.78741572	3.830176544	2.44432919	6.702808952	6.702808952
AMZ2	8.937078602	3.909971889	7.819943777	10.96823283	4.795505592	1.78741572	4.874770147	5.213295851	7.149662882	6.383627573	5.362247161	2.979026201	6.383627573	5.629655813	4.468539301	8.937078602	1.232700497	6.702808952	7.660353088	4.915393231	8.937078602	7.31215522	3.859193033	8.937078602	11.17134825	4.468539301	13.4056179	14.29932576	2.979026201	4.468539301	8.124616911	1.577131518	2.979026201	5.958052402	8.124616911	2.979026201	12.67028865	10.72449432	10.99948136	13.1618794	8.937078602	8.937078602	9.966196744	12.51191004	6.383627573	11.07586664	11.17134825	4.468539301
ANAPC1	4.766441921	3.351404476	4.468539301	6.905924375	5.449438172	3.574831441	5.687231838	3.723782751	1.78741572	0.638362757	4.399792543	2.979026201	3.830176544	5.137060929	4.468539301	8.937078602	4.930801988	2.234269651	3.830176544	5.585674127	4.468539301	2.437385073	2.843615919	8.937078602	6.702808952	4.468539301	4.468539301	5.362247161	2.979026201	4.468539301	4.874770147	5.782815566	2.979026201	2.979026201	8.124616911	5.958052402	5.316996131	3.574831441	1.37493517	4.062308456	4.468539301	8.937078602	4.278964907	7.149662882	3.830176544	4.277576083	6.702808952	6.702808952
ANAPC10	7.745468122	3.909971889	3.351404476	3.65607761	5.013483118	1.78741572	5.687231838	3.723782751	5.362247161	4.468539301	4.262299026	2.979026201	2.553451029	2.885198604	4.468539301	8.937078602	4.314451739	2.234269651	3.830176544	3.574831441	4.468539301	4.062308456	4.671654724	8.937078602	5.585674127	4.468539301	4.468539301	7.149662882	4.468539301	4.468539301	4.874770147	2.62855253	2.979026201	2.979026201	4.874770147	2.979026201	3.733210049	1.78741572	7.562143433	3.737323779	6.702808952	8.937078602	3.791487892	3.574831441	8.937078602	3.437337924	6.702808952	6.702808952
ANAPC11	10.12868908	10.05421343	11.17134825	10.15577114	15.04044936	5.362247161	6.499693529	8.937078602	5.362247161	15.32070618	14.02433873	5.958052402	7.660353088	14.9185879	4.468539301	8.937078602	15.40875621	6.702808952	8.937078602	12.73533701	4.468539301	14.62431044	12.18692537	8.937078602	8.937078602	22.34269651	13.4056179	5.362247161	11.9161048	13.4056179	5.687231838	14.19418366	8.937078602	2.979026201	12.18692537	17.8741572	16.29037112	5.362247161	6.187208263	15.11178745	8.937078602	8.937078602	17.4408443	10.72449432	14.04398066	18.71439536	4.468539301	4.468539301
ANAPC13	5.362247161	8.37851119	3.351404476	6.499693529	7.193258387	5.362247161	6.499693529	8.192322052	1.78741572	5.745264816	6.187208263	8.937078602	3.830176544	6.61484558	13.4056179	8.937078602	7.704378106	8.937078602	7.660353088	6.367668504	13.4056179	4.874770147	7.31215522	8.937078602	6.702808952	4.468539301	4.468539301	3.574831441	5.958052402	13.4056179	4.874770147	5.25710506	2.979026201	8.937078602	4.874770147	5.958052402	17.98728478	8.937078602	8.249611018	18.19914188	20.10842686	8.937078602	14.67847455	14.29932576	10.21380412	16.49922204	2.234269651	4.468539301
ANAPC15	5.362247161	10.05421343	4.468539301	6.499693529	11.98876398	1.78741572	2.437385073	1.4895131	7.149662882	6.383627573	7.149662882	2.979026201	7.660353088	10.41486325	8.937078602	8.937078602	8.01255323	6.702808952	6.383627573	6.479381987	4.468539301	7.31215522	9.140194025	8.937078602	7.819943777	4.468539301	4.468539301	1.78741572	8.937078602	17.8741572	7.31215522	7.359947084	14.895131	2.979026201	7.31215522	2.979026201	5.995761594	5.362247161	3.437337924	8.774586264	6.702808952	26.81123581	6.608021755	8.937078602	10.21380412	8.555152166	8.937078602	6.702808952
ANAPC16	10.12868908	5.585674127	3.351404476	9.343309448	12.86067409	8.937078602	9.749540294	6.702808952	12.51191004	8.937078602	12.09942949	11.9161048	7.660353088	9.500044184	4.468539301	8.937078602	8.01255323	13.4056179	10.21380412	10.61278084	4.468539301	5.687231838	6.296578106	8.937078602	7.819943777	13.4056179	8.937078602	3.574831441	4.468539301	8.937078602	8.124616911	8.411368096	5.958052402	11.9161048	10.56200198	17.8741572	7.013909789	5.362247161	8.249611018	7.149662882	2.234269651	8.937078602	7.31215522	5.362247161	2.553451029	7.944069869	8.937078602	4.468539301
ANAPC2	3.574831441	6.144241539	5.585674127	6.499693529	5.667415699	3.574831441	7.31215522	8.192322052	1.78741572	10.85216687	4.949766611	17.8741572	2.553451029	5.981509301	13.4056179	8.937078602	6.471677609	6.702808952	2.553451029	6.255955022	8.937078602	3.249846765	4.874770147	8.937078602	5.585674127	4.468539301	4.468539301	7.149662882	4.468539301	17.8741572	4.062308456	8.411368096	2.979026201	11.9161048	4.062308456	2.979026201	6.108889171	8.937078602	4.124805509	3.087354426	2.234269651	8.937078602	4.603949583	5.362247161	5.106902059	5.117814242	2.234269651	6.702808952
ANAPC4	3.574831441	2.792837063	5.585674127	4.874770147	3.814606721	3.574831441	2.437385073	3.723782751	3.574831441	6.383627573	6.187208263	2.979026201	1.276725515	4.574095348	4.468539301	8.937078602	5.238977112	2.234269651	1.276725515	4.356825819	4.468539301	1.624923382	3.65607761	8.937078602	1.117134825	4.468539301	4.468539301	1.78741572	1.4895131	4.468539301	4.062308456	5.25710506	8.937078602	11.9161048	9.749540294	2.979026201	3.167572163	5.362247161	3.437337924	3.737323779	4.468539301	8.937078602	3.195682652	8.937078602	2.553451029	3.131796775	8.937078602	8.937078602
ANAPC5	10.72449432	26.25266839	12.28848308	14.21807959	34.00449419	23.23640437	16.24923382	29.04550546	21.44898865	21.70433375	31.07353483	17.8741572	11.49052963	23.50381302	4.468539301	8.937078602	24.96218506	17.8741572	20.42760823	20.10842686	17.8741572	12.99938706	18.48350347	8.937078602	8.937078602	8.937078602	4.468539301	14.29932576	14.895131	8.937078602	7.31215522	15.77131518	8.937078602	11.9161048	16.24923382	2.979026201	8.937078602	3.574831441	14.43681928	7.799632235	13.4056179	8.937078602	8.666258039	23.23640437	11.49052963	9.395390326	20.10842686	8.937078602
ANAPC7	7.149662882	16.19845497	6.702808952	7.718386066	13.51460667	3.574831441	10.56200198	11.17134825	1.78741572	11.49052963	15.12428687	8.937078602	12.76725515	9.218561393	4.468539301	8.937078602	10.47795422	6.702808952	3.830176544	12.62362353	4.468539301	4.062308456	10.96823283	8.937078602	6.702808952	4.468539301	4.468539301	10.72449432	7.447565502	8.937078602	3.249846765	4.731394554	2.979026201	2.979026201	7.31215522	8.937078602	4.298847935	3.574831441	8.937078602	4.224800794	4.468539301	8.937078602	5.795560063	10.72449432	6.383627573	7.714914007	4.468539301	8.937078602
ANG	4.170636681	2.234269651	3.351404476	3.65607761	7.738202205	1.78741572	5.687231838	5.213295851	8.937078602	4.468539301	4.399792543	8.937078602	5.106902059	6.544474882	4.468539301	8.937078602	7.088027857	6.702808952	2.553451029	5.138820196	4.468539301	6.499693529	6.093462683	8.937078602	5.585674127	4.468539301	13.4056179	5.362247161	8.937078602	8.937078602	9.749540294	8.937078602	2.979026201	2.979026201	10.56200198	2.979026201	16.62975386	3.574831441	6.874675848	8.774586264	4.468539301	8.937078602	11.64528424	7.149662882	6.383627573	10.61755492	6.702808952	6.702808952
ANGEL1	2.383220961	1.675702238	5.585674127	4.062308456	2.83370785	1.78741572	3.249846765	1.4895131	3.574831441	3.830176544	2.337389788	2.979026201	1.276725515	2.885198604	4.468539301	8.937078602	2.773576118	2.234269651	2.553451029	2.345983133	4.468539301	1.624923382	3.046731342	8.937078602	6.702808952	4.468539301	13.4056179	1.78741572	1.4895131	4.468539301	6.499693529	1.051421012	2.979026201	5.958052402	1.624923382	2.979026201	0.791893041	1.78741572	4.124805509	2.274892735	6.702808952	8.937078602	1.895743946	7.149662882	1.276725515	1.756861606	4.468539301	2.234269651
ANGEL2	2.383220961	4.468539301	5.585674127	3.65607761	2.397752796	5.362247161	1.624923382	2.979026201	1.78741572	3.191813787	2.887363856	2.979026201	1.276725515	2.181491627	4.468539301	8.937078602	1.540875621	2.234269651	3.830176544	3.016264028	4.468539301	3.249846765	2.031154228	8.937078602	6.702808952	4.468539301	4.468539301	1.78741572	4.468539301	4.468539301	7.31215522	1.051421012	2.979026201	5.958052402	3.249846765	2.979026201	4.298847935	1.78741572	1.37493517	3.412339103	4.468539301	8.937078602	3.087354426	1.78741572	7.660353088	3.590108498	8.937078602	6.702808952
ANGPT1	1.78741572	0.558567413	2.234269651	2.437385073	0.871910108	1.78741572	2.437385073	1.4895131	1.78741572	3.830176544	0.962454619	8.937078602	6.383627573	0.774077674	4.468539301	8.937078602	0.616350248	6.702808952	2.553451029	0.89370786	4.468539301	3.249846765	1.015577114	8.937078602	4.468539301	4.468539301	4.468539301	3.574831441	1.4895131	8.937078602	7.31215522	1.051421012	8.937078602	2.979026201	2.437385073	5.958052402	1.470658504	5.362247161	2.749870339	2.76236975	2.234269651	8.937078602	1.516595157	3.574831441	5.106902059	1.37493517	4.468539301	8.937078602
ANGPT2	2.979026201	1.117134825	6.702808952	2.843615919	1.307865161	1.78741572	3.249846765	2.234269651	5.362247161	4.468539301	0.549974068	2.979026201	5.106902059	1.266672558	8.937078602	8.937078602	0.924525373	4.468539301	3.830176544	1.228848308	8.937078602	4.874770147	1.218692537	17.8741572	3.351404476	8.937078602	4.468539301	5.362247161	1.4895131	4.468539301	4.062308456	1.051421012	5.958052402	11.9161048	1.624923382	2.979026201	1.357530927	1.78741572	8.937078602	1.137446368	4.468539301	8.937078602	1.57075927	1.78741572	6.383627573	1.37493517	2.234269651	8.937078602
ANGPT4	4.766441921	2.792837063	3.351404476	1.624923382	1.634831452	3.574831441	0.812461691	2.234269651	1.78741572	3.191813787	1.78741572	2.979026201	1.276725515	2.040750232	4.468539301	8.937078602	1.849050745	2.234269651	3.830176544	2.569410098	4.468539301	4.062308456	2.031154228	8.937078602	6.702808952	8.937078602	4.468539301	3.574831441	4.468539301	4.468539301	3.249846765	0.525710506	2.979026201	2.979026201	4.874770147	5.958052402	2.488806699	1.78741572	2.749870339	2.76236975	2.234269651	8.937078602	2.329056848	5.362247161	2.553451029	2.826255626	2.234269651	2.234269651
ANGPTL1	2.383220961	0.558567413	2.234269651	1.218692537	0.653932581	1.78741572	4.062308456	0.74475655	1.78741572	1.915088272	0.824961102	2.979026201	1.276725515	1.266672558	4.468539301	8.937078602	1.540875621	6.702808952	1.276725515	1.34056179	4.468539301	2.437385073	1.015577114	8.937078602	1.117134825	4.468539301	17.8741572	5.362247161	1.4895131	8.937078602	8.124616911	0.525710506	2.979026201	2.979026201	0.812461691	2.979026201	2.149423968	3.574831441	3.437337924	1.462431044	2.234269651	8.937078602	1.299938706	1.78741572	5.106902059	1.604091031	2.234269651	2.234269651
ANGPTL2	8.341273362	0.558567413	21.22556168	5.687231838	1.961797742	33.96089869	4.062308456	0.74475655	12.51191004	2.553451029	1.099948136	14.895131	6.383627573	1.970379534	4.468539301	8.937078602	1.849050745	4.468539301	3.830176544	1.34056179	4.468539301	4.874770147	1.421807959	8.937078602	5.585674127	4.468539301	17.8741572	7.149662882	1.4895131	4.468539301	4.874770147	1.051421012	17.8741572	2.979026201	3.249846765	11.9161048	1.696913659	1.78741572	6.187208263	0.974954029	2.234269651	8.937078602	1.354102819	1.78741572	14.04398066	2.291558616	2.234269651	13.4056179
ANGPTL3	2.979026201	1.675702238	3.351404476	2.031154228	1.525842688	1.78741572	1.624923382	1.4895131	1.78741572	1.276725515	1.37493517	5.958052402	2.553451029	1.337043255	4.468539301	8.937078602	2.15722587	2.234269651	3.830176544	1.005421343	4.468539301	1.624923382	2.437385073	8.937078602	4.468539301	4.468539301	4.468539301	7.149662882	1.4895131	4.468539301	4.874770147	3.154263036	2.979026201	2.979026201	1.624923382	2.979026201	1.24440335	3.574831441	2.062402754	3.249846765	8.937078602	8.937078602	1.624923382	5.362247161	2.553451029	1.298549882	2.234269651	2.234269651
ANGPTL4	5.362247161	0.558567413	1.117134825	3.65607761	1.852808979	3.574831441	3.249846765	0.74475655	5.362247161	1.915088272	0.274987034	2.979026201	1.276725515	1.125931163	4.468539301	8.937078602	1.232700497	2.234269651	2.553451029	1.117134825	4.468539301	1.624923382	1.828038805	8.937078602	6.702808952	4.468539301	4.468539301	1.78741572	4.468539301	8.937078602	4.062308456	2.102842024	8.937078602	2.979026201	4.874770147	5.958052402	5.316996131	7.149662882	2.062402754	2.274892735	6.702808952	8.937078602	4.820606034	3.574831441	1.276725515	2.138788042	2.234269651	2.234269651
ANGPTL5	1.78741572	1.117134825	1.117134825	2.437385073	0.435955054	1.78741572	0.812461691	0.74475655	1.78741572	1.276725515	0.549974068	2.979026201	1.276725515	0.562965581	4.468539301	8.937078602	1.540875621	2.234269651	1.276725515	0.670280895	4.468539301	0.812461691	1.015577114	8.937078602	2.234269651	4.468539301	4.468539301	5.362247161	1.4895131	4.468539301	5.687231838	1.051421012	2.979026201	2.979026201	1.624923382	2.979026201	1.810041236	1.78741572	0.687467585	1.299938706	2.234269651	8.937078602	1.19161048	1.78741572	1.276725515	1.298549882	2.234269651	2.234269651
ANGPTL6	3.574831441	1.675702238	4.468539301	3.65607761	1.307865161	5.362247161	3.249846765	2.234269651	5.362247161	1.276725515	1.237441653	2.979026201	1.276725515	1.125931163	4.468539301	8.937078602	2.15722587	2.234269651	2.553451029	2.010842686	4.468539301	4.062308456	2.437385073	8.937078602	2.234269651	4.468539301	4.468539301	10.72449432	1.4895131	4.468539301	9.749540294	0.525710506	2.979026201	2.979026201	3.249846765	2.979026201	1.696913659	3.574831441	4.124805509	3.249846765	6.702808952	8.937078602	1.245774593	1.78741572	1.276725515	1.604091031	2.234269651	6.702808952
ANGPTL7	2.383220961	0.558567413	5.585674127	0.406230846	0.544943817	1.78741572	2.437385073	0.74475655	1.78741572	1.915088272	0.962454619	2.979026201	1.276725515	1.407413953	4.468539301	8.937078602	1.540875621	2.234269651	3.830176544	0.781994378	8.937078602	0.812461691	1.015577114	8.937078602	5.585674127	4.468539301	4.468539301	3.574831441	1.4895131	4.468539301	3.249846765	1.577131518	2.979026201	2.979026201	1.624923382	2.979026201	1.583786081	1.78741572	2.062402754	1.137446368	2.234269651	8.937078602	1.029118142	1.78741572	3.830176544	1.145779308	2.234269651	2.234269651
ANGPTL8	1.19161048	2.234269651	3.351404476	2.437385073	1.852808979	1.78741572	2.437385073	0.74475655	1.78741572	3.830176544	1.512428687	2.979026201	1.276725515	2.11112093	4.468539301	8.937078602	1.849050745	2.234269651	3.830176544	2.010842686	4.468539301	1.624923382	2.843615919	8.937078602	4.468539301	4.468539301	4.468539301	3.574831441	1.4895131	8.937078602	9.749540294	2.102842024	2.979026201	8.937078602	2.437385073	11.9161048	2.03629639	5.362247161	0.687467585	2.76236975	4.468539301	8.937078602	2.816533863	1.78741572	2.553451029	2.291558616	2.234269651	2.234269651
ANHX	5.958052402	2.792837063	2.234269651	3.249846765	1.416853925	1.78741572	1.624923382	2.234269651	1.78741572	2.553451029	1.512428687	2.979026201	1.276725515	1.759267441	4.468539301	8.937078602	3.389926366	2.234269651	1.276725515	1.117134825	4.468539301	4.062308456	3.859193033	8.937078602	7.819943777	4.468539301	4.468539301	3.574831441	1.4895131	4.468539301	4.062308456	1.051421012	5.958052402	8.937078602	3.249846765	2.979026201	1.018148195	1.78741572	3.437337924	0.812461691	2.234269651	8.937078602	1.408266931	3.574831441	6.383627573	1.222164595	2.234269651	2.234269651
ANK1	8.341273362	6.702808952	4.468539301	6.093462683	2.397752796	1.78741572	2.437385073	3.723782751	3.574831441	5.106902059	2.474883305	2.979026201	5.106902059	2.955569302	4.468539301	8.937078602	2.465400994	2.234269651	6.383627573	3.016264028	4.468539301	6.499693529	2.843615919	8.937078602	2.234269651	4.468539301	4.468539301	19.66157293	1.4895131	17.8741572	5.687231838	3.679973542	2.979026201	5.958052402	4.874770147	14.895131	2.941317008	7.149662882	3.437337924	6.662185867	20.10842686	8.937078602	5.795560063	3.574831441	7.660353088	4.583117232	8.937078602	6.702808952
ANK2	4.766441921	2.234269651	3.351404476	2.437385073	0.435955054	3.574831441	2.437385073	2.234269651	1.78741572	2.553451029	1.37493517	8.937078602	2.553451029	1.19630186	4.468539301	8.937078602	1.540875621	4.468539301	1.276725515	1.228848308	4.468539301	4.062308456	1.624923382	8.937078602	5.585674127	4.468539301	4.468539301	1.78741572	1.4895131	8.937078602	3.249846765	2.102842024	5.958052402	2.979026201	0.812461691	2.979026201	1.923168813	1.78741572	2.749870339	1.624923382	2.234269651	8.937078602	1.19161048	1.78741572	2.553451029	1.680476318	2.234269651	6.702808952
ANK3	5.362247161	6.144241539	6.702808952	2.437385073	3.814606721	1.78741572	3.249846765	5.958052402	1.78741572	1.915088272	3.712324958	2.979026201	1.276725515	3.448164185	4.468539301	8.937078602	1.849050745	2.234269651	1.276725515	3.351404476	4.468539301	4.062308456	3.859193033	8.937078602	2.234269651	17.8741572	8.937078602	7.149662882	2.979026201	8.937078602	5.687231838	3.679973542	2.979026201	2.979026201	6.499693529	5.958052402	7.918930407	5.362247161	5.499740678	11.21197134	2.234269651	8.937078602	5.037262485	1.78741572	2.553451029	9.166234464	2.234269651	4.468539301
ANKAR	4.766441921	2.234269651	5.585674127	4.062308456	2.288764032	3.574831441	2.437385073	2.979026201	1.78741572	1.915088272	2.062402754	5.958052402	3.830176544	2.040750232	4.468539301	8.937078602	2.465400994	4.468539301	1.276725515	2.010842686	4.468539301	4.874770147	3.046731342	8.937078602	8.937078602	17.8741572	8.937078602	1.78741572	1.4895131	4.468539301	6.499693529	4.205684048	2.979026201	2.979026201	3.249846765	2.979026201	3.733210049	1.78741572	2.062402754	3.412339103	2.234269651	8.937078602	2.708205637	3.574831441	1.276725515	3.895649647	2.234269651	2.234269651
ANKDD1A	4.766441921	1.675702238	5.585674127	4.062308456	1.743820215	7.149662882	0.812461691	2.979026201	1.78741572	5.106902059	1.237441653	23.83220961	1.276725515	2.322233023	13.4056179	8.937078602	2.15722587	2.234269651	5.106902059	1.899129203	4.468539301	1.624923382	1.828038805	8.937078602	7.819943777	4.468539301	4.468539301	5.362247161	5.958052402	4.468539301	7.31215522	1.577131518	2.979026201	5.958052402	3.249846765	8.937078602	1.470658504	3.574831441	5.499740678	3.412339103	4.468539301	8.937078602	1.679087495	8.937078602	5.106902059	2.138788042	4.468539301	6.702808952
ANKDD1B	2.979026201	1.675702238	4.468539301	2.843615919	1.852808979	5.362247161	2.437385073	2.234269651	1.78741572	3.830176544	2.199896271	2.979026201	7.660353088	2.603715813	4.468539301	8.937078602	1.849050745	4.468539301	2.553451029	2.345983133	4.468539301	2.437385073	2.031154228	8.937078602	4.468539301	4.468539301	4.468539301	1.78741572	7.447565502	4.468539301	7.31215522	2.62855253	2.979026201	5.958052402	4.062308456	2.979026201	2.828189431	1.78741572	1.37493517	3.412339103	2.234269651	8.937078602	2.112400397	1.78741572	1.276725515	2.902640914	8.937078602	2.234269651
ANKEF1	5.958052402	3.909971889	3.351404476	2.031154228	2.288764032	1.78741572	2.437385073	4.468539301	1.78741572	3.830176544	4.262299026	5.958052402	1.276725515	2.533345116	4.468539301	8.937078602	3.698101491	2.234269651	1.276725515	3.798258406	8.937078602	2.437385073	3.046731342	8.937078602	3.351404476	4.468539301	4.468539301	12.51191004	7.447565502	4.468539301	9.749540294	1.577131518	2.979026201	2.979026201	4.062308456	2.979026201	3.506954895	3.574831441	2.062402754	2.112400397	2.234269651	8.937078602	3.087354426	1.78741572	2.553451029	3.81926436	4.468539301	4.468539301
ANKFN1	0.59580524	1.675702238	2.234269651	1.624923382	1.307865161	5.362247161	0.812461691	0.74475655	1.78741572	0.638362757	1.099948136	2.979026201	1.276725515	1.477784651	4.468539301	8.937078602	0.924525373	2.234269651	1.276725515	1.228848308	4.468539301	1.624923382	0.812461691	8.937078602	1.117134825	4.468539301	4.468539301	7.149662882	1.4895131	4.468539301	6.499693529	0.525710506	11.9161048	5.958052402	0.812461691	2.979026201	1.24440335	1.78741572	3.437337924	1.78741572	2.234269651	8.937078602	1.408266931	1.78741572	2.553451029	1.451320457	2.234269651	2.234269651
ANKFY1	3.574831441	6.702808952	5.585674127	2.031154228	6.97528086	7.149662882	6.499693529	5.213295851	1.78741572	3.830176544	6.737182331	11.9161048	11.49052963	6.966699068	4.468539301	8.937078602	6.163502484	2.234269651	6.383627573	5.585674127	4.468539301	2.437385073	6.499693529	8.937078602	4.468539301	4.468539301	4.468539301	5.362247161	7.447565502	4.468539301	4.874770147	5.25710506	5.958052402	8.937078602	0.812461691	8.937078602	2.488806699	3.574831441	5.499740678	3.412339103	2.234269651	8.937078602	2.654041524	1.78741572	8.937078602	2.979026201	6.702808952	4.468539301
ANKH	7.149662882	10.05421343	14.52275273	9.343309448	9.155056129	8.937078602	8.124616911	8.937078602	8.937078602	9.57544136	10.31201377	2.979026201	19.15088272	10.83708744	8.937078602	8.937078602	8.628903478	4.468539301	15.32070618	12.73533701	4.468539301	4.874770147	10.76511741	8.937078602	7.819943777	4.468539301	17.8741572	5.362247161	13.4056179	8.937078602	3.249846765	15.24560467	26.81123581	5.958052402	6.499693529	17.8741572	4.977613399	12.51191004	23.37389788	5.037262485	6.702808952	8.937078602	4.495621358	14.29932576	11.49052963	4.430346658	8.937078602	6.702808952
ANKHD1	5.958052402	15.08132014	8.937078602	13.81184875	13.29662914	8.937078602	15.43677213	13.4056179	5.362247161	11.49052963	14.71180631	11.9161048	11.49052963	18.57786418	8.937078602	8.937078602	16.94963183	8.937078602	10.21380412	17.8741572	13.4056179	10.56200198	17.06169551	8.937078602	17.8741572	17.8741572	13.4056179	8.937078602	10.4265917	8.937078602	6.499693529	17.3484467	2.979026201	8.937078602	18.6866189	8.937078602	19.00543298	7.149662882	8.937078602	16.73671084	8.937078602	8.937078602	15.32844391	12.51191004	10.21380412	18.10331307	13.4056179	2.234269651
ANKIB1	6.553857642	2.234269651	5.585674127	3.65607761	5.013483118	8.937078602	0.812461691	5.213295851	12.51191004	8.298715845	5.499740678	5.958052402	2.553451029	4.785207441	13.4056179	8.937078602	3.698101491	4.468539301	3.830176544	4.021685371	8.937078602	4.062308456	4.671654724	8.937078602	4.468539301	8.937078602	4.468539301	3.574831441	7.447565502	8.937078602	3.249846765	4.731394554	2.979026201	5.958052402	4.062308456	5.958052402	4.52510309	3.574831441	11.68694894	7.149662882	2.234269651	8.937078602	4.008144343	1.78741572	6.383627573	4.583117232	6.702808952	8.937078602
ANKK1	0.59580524	0.558567413	2.234269651	1.624923382	1.198876398	1.78741572	1.624923382	0.74475655	1.78741572	1.276725515	1.237441653	2.979026201	1.276725515	1.337043255	4.468539301	8.937078602	1.232700497	4.468539301	1.276725515	0.335140448	4.468539301	1.624923382	1.015577114	8.937078602	4.468539301	8.937078602	8.937078602	8.937078602	1.4895131	4.468539301	3.249846765	2.102842024	2.979026201	2.979026201	3.249846765	2.979026201	1.357530927	3.574831441	2.749870339	3.087354426	2.234269651	8.937078602	1.408266931	1.78741572	2.553451029	1.37493517	2.234269651	4.468539301
ANKLE1	1.78741572	3.909971889	2.234269651	2.031154228	1.089887634	5.362247161	1.624923382	1.4895131	3.574831441	2.553451029	1.37493517	2.979026201	2.553451029	1.970379534	4.468539301	8.937078602	0.924525373	2.234269651	2.553451029	1.78741572	4.468539301	2.437385073	2.234269651	8.937078602	2.234269651	4.468539301	4.468539301	3.574831441	1.4895131	4.468539301	5.687231838	1.577131518	2.979026201	5.958052402	2.437385073	2.979026201	2.03629639	1.78741572	2.749870339	0.812461691	6.702808952	8.937078602	1.78741572	1.78741572	1.276725515	2.138788042	4.468539301	4.468539301
ANKLE2	16.68254672	23.45983133	13.4056179	16.24923382	22.12471898	17.8741572	12.99938706	20.85318341	21.44898865	13.4056179	24.19885898	14.895131	7.660353088	11.61116511	4.468539301	8.937078602	17.56598208	17.8741572	14.04398066	16.19845497	17.8741572	12.18692537	10.15577114	8.937078602	12.28848308	13.4056179	4.468539301	14.29932576	13.4056179	8.937078602	7.31215522	15.77131518	17.8741572	17.8741572	14.62431044	20.85318341	12.33090592	12.51191004	8.249611018	6.824678205	11.17134825	17.8741572	12.24108948	14.29932576	12.76725515	11.53417837	4.468539301	2.234269651
ANKMY1	13.10771528	2.234269651	3.351404476	6.499693529	5.340449409	1.78741572	5.687231838	7.447565502	7.149662882	2.553451029	5.087260128	2.979026201	5.106902059	4.714836743	4.468539301	8.937078602	4.006276615	2.234269651	5.106902059	3.463117958	4.468539301	7.31215522	4.468539301	8.937078602	5.585674127	13.4056179	4.468539301	5.362247161	5.958052402	8.937078602	5.687231838	4.205684048	2.979026201	8.937078602	12.18692537	2.979026201	4.072592781	3.574831441	4.812273094	5.037262485	6.702808952	8.937078602	3.35817499	5.362247161	3.830176544	4.583117232	2.234269651	2.234269651
ANKMY2	1.19161048	2.234269651	7.819943777	5.281000992	5.013483118	1.78741572	0.812461691	8.937078602	1.78741572	4.468539301	5.362247161	2.979026201	5.106902059	3.870388371	4.468539301	8.937078602	3.081751242	2.234269651	1.276725515	2.792837063	4.468539301	8.124616911	3.046731342	8.937078602	1.117134825	4.468539301	4.468539301	1.78741572	1.4895131	4.468539301	5.687231838	4.731394554	8.937078602	2.979026201	4.874770147	2.979026201	3.733210049	3.574831441	4.812273094	3.899816117	4.468539301	8.937078602	3.033190314	1.78741572	1.276725515	5.041428955	2.234269651	2.234269651
ANKRA2	1.19161048	2.792837063	4.468539301	1.218692537	2.615730323	1.78741572	4.062308456	3.723782751	1.78741572	3.191813787	2.474883305	2.979026201	2.553451029	2.533345116	4.468539301	8.937078602	3.698101491	2.234269651	1.276725515	2.681123581	13.4056179	3.249846765	2.640500496	8.937078602	1.117134825	4.468539301	4.468539301	5.362247161	1.4895131	13.4056179	2.437385073	2.102842024	2.979026201	2.979026201	1.624923382	5.958052402	2.715061854	5.362247161	6.187208263	4.224800794	2.234269651	8.937078602	2.924862088	3.574831441	2.553451029	3.972034934	2.234269651	4.468539301
ANKRD1	1.19161048	2.234269651	2.234269651	4.062308456	1.198876398	1.78741572	2.437385073	0.74475655	3.574831441	2.553451029	1.237441653	2.979026201	1.276725515	0.91481907	4.468539301	8.937078602	0.924525373	2.234269651	2.553451029	1.34056179	4.468539301	0.812461691	1.624923382	8.937078602	3.351404476	4.468539301	8.937078602	1.78741572	1.4895131	4.468539301	1.624923382	1.051421012	2.979026201	5.958052402	3.249846765	2.979026201	2.828189431	1.78741572	0.687467585	2.76236975	4.468539301	8.937078602	2.545713299	1.78741572	5.106902059	3.208182062	11.17134825	8.937078602
ANKRD10	20.25737817	21.22556168	22.34269651	14.21807959	21.36179764	14.29932576	17.8741572	18.61891376	25.02382009	12.12889239	18.56162479	29.79026201	12.76725515	22.37788185	17.8741572	8.937078602	20.95590845	17.8741572	28.08796132	19.214719	22.34269651	25.99877412	27.6236975	17.8741572	18.99129203	58.09101092	13.4056179	23.23640437	26.81123581	17.8741572	14.62431044	24.70839378	29.79026201	17.8741572	25.18631242	8.937078602	22.8517706	30.38606725	26.81123581	29.41111322	17.8741572	53.62247161	35.20667328	19.66157293	28.08796132	27.65147397	20.10842686	49.15393231
ANKRD11	11.9161048	16.19845497	18.99129203	10.96823283	12.86067409	8.937078602	15.43677213	19.36367031	8.937078602	16.59743169	16.63671555	8.937078602	3.830176544	17.17045023	17.8741572	8.937078602	13.25153034	4.468539301	11.49052963	16.86873586	4.468539301	17.06169551	14.01496417	17.8741572	23.45983133	22.34269651	17.8741572	10.72449432	7.447565502	4.468539301	7.31215522	13.66847316	8.937078602	11.9161048	17.06169551	5.958052402	7.127037366	8.937078602	17.18668962	9.099570941	17.8741572	26.81123581	10.94115077	14.29932576	14.04398066	10.69394021	11.17134825	4.468539301
ANKRD12	8.937078602	5.027106714	5.585674127	8.530847757	2.83370785	1.78741572	4.874770147	2.234269651	1.78741572	5.745264816	3.16235089	2.979026201	3.830176544	3.518534883	4.468539301	8.937078602	4.006276615	4.468539301	5.106902059	4.021685371	4.468539301	6.499693529	3.65607761	8.937078602	7.819943777	4.468539301	13.4056179	3.574831441	2.979026201	4.468539301	10.56200198	3.154263036	2.979026201	23.83220961	2.437385073	5.958052402	6.448271903	8.937078602	4.812273094	9.262063279	4.468539301	8.937078602	6.445529416	8.937078602	11.49052963	6.034437689	13.4056179	4.468539301
ANKRD13A	8.937078602	6.144241539	8.937078602	6.499693529	7.411235914	5.362247161	6.499693529	6.702808952	3.574831441	9.57544136	6.462195297	2.979026201	6.383627573	3.870388371	8.937078602	8.937078602	6.163502484	8.937078602	8.937078602	3.016264028	8.937078602	5.687231838	4.671654724	8.937078602	11.17134825	13.4056179	4.468539301	8.937078602	2.979026201	13.4056179	6.499693529	4.205684048	8.937078602	8.937078602	3.249846765	2.979026201	5.203868553	3.574831441	10.99948136	4.062308456	4.468539301	8.937078602	4.224800794	10.72449432	3.830176544	5.346970104	2.234269651	4.468539301
ANKRD13B	4.766441921	9.495646015	4.468539301	7.31215522	5.885393226	1.78741572	4.062308456	5.958052402	7.149662882	4.468539301	10.17452026	5.958052402	3.830176544	6.89632837	4.468539301	8.937078602	7.088027857	6.702808952	7.660353088	8.266797707	4.468539301	4.062308456	6.499693529	8.937078602	5.585674127	8.937078602	4.468539301	12.51191004	4.468539301	8.937078602	6.499693529	9.462789108	2.979026201	2.979026201	8.124616911	2.979026201	2.715061854	1.78741572	4.124805509	6.012216514	6.702808952	8.937078602	5.308083049	3.574831441	1.276725515	5.270584817	2.234269651	2.234269651
ANKRD13C	2.979026201	3.909971889	4.468539301	4.468539301	3.48764043	5.362247161	3.249846765	1.4895131	5.362247161	1.915088272	1.78741572	5.958052402	2.553451029	3.377793488	4.468539301	8.937078602	2.465400994	6.702808952	7.660353088	2.904550546	8.937078602	4.062308456	3.452962187	8.937078602	3.351404476	4.468539301	4.468539301	1.78741572	2.979026201	4.468539301	5.687231838	5.782815566	5.958052402	5.958052402	2.437385073	2.979026201	2.375679122	1.78741572	4.124805509	3.412339103	6.702808952	8.937078602	3.845652005	3.574831441	10.21380412	2.520714478	2.234269651	2.234269651
ANKRD13D	13.10771528	10.05421343	14.52275273	11.37446368	7.302247151	5.362247161	14.62431044	10.4265917	8.937078602	8.937078602	8.937078602	8.937078602	6.383627573	9.218561393	8.937078602	8.937078602	9.553428851	6.702808952	15.32070618	8.37851119	17.8741572	12.99938706	8.530847757	8.937078602	13.4056179	22.34269651	4.468539301	14.29932576	13.4056179	13.4056179	10.56200198	13.66847316	8.937078602	11.9161048	20.31154228	5.958052402	5.543251285	5.362247161	8.249611018	6.824678205	4.468539301	8.937078602	7.474647558	14.29932576	12.76725515	6.187208263	2.234269651	11.17134825
ANKRD16	2.383220961	2.792837063	5.585674127	2.437385073	2.724719086	1.78741572	2.437385073	2.234269651	3.574831441	1.915088272	3.987311992	11.9161048	3.830176544	2.814827906	4.468539301	8.937078602	2.773576118	4.468539301	1.276725515	1.78741572	4.468539301	3.249846765	2.843615919	8.937078602	10.05421343	4.468539301	4.468539301	1.78741572	4.468539301	4.468539301	4.874770147	5.25710506	2.979026201	2.979026201	2.437385073	8.937078602	2.149423968	10.72449432	2.062402754	2.112400397	2.234269651	8.937078602	2.654041524	1.78741572	3.830176544	2.367943903	2.234269651	2.234269651
ANKRD17	9.532883843	13.4056179	5.585674127	10.56200198	12.96966285	7.149662882	10.56200198	17.12940065	7.149662882	9.57544136	15.3992739	11.9161048	7.660353088	14.14451023	22.34269651	8.937078602	16.94963183	11.17134825	7.660353088	16.75702238	8.937078602	5.687231838	13.81184875	8.937078602	11.17134825	8.937078602	8.937078602	7.149662882	20.85318341	13.4056179	5.687231838	7.88565759	8.937078602	2.979026201	12.18692537	2.979026201	9.163333757	5.362247161	11.68694894	7.31215522	6.702808952	8.937078602	9.099570941	19.66157293	14.04398066	8.784308028	11.17134825	8.937078602
ANKRD18A	2.979026201	1.117134825	6.702808952	2.031154228	0.762921344	5.362247161	1.624923382	0.74475655	1.78741572	0.638362757	0.412480551	2.979026201	2.553451029	0.774077674	4.468539301	8.937078602	1.232700497	2.234269651	2.553451029	1.117134825	4.468539301	3.249846765	0.812461691	8.937078602	2.234269651	8.937078602	8.937078602	1.78741572	2.979026201	4.468539301	4.874770147	1.051421012	2.979026201	2.979026201	1.624923382	2.979026201	1.131275772	5.362247161	1.37493517	2.437385073	2.234269651	8.937078602	1.516595157	1.78741572	1.276725515	1.527705744	2.234269651	2.234269651
ANKRD18B	1.19161048	0.558567413	2.234269651	0.406230846	0.762921344	1.78741572	0.812461691	1.4895131	3.574831441	1.276725515	0.824961102	2.979026201	1.276725515	0.985189767	4.468539301	8.937078602	0.308175124	2.234269651	3.830176544	0.781994378	4.468539301	2.437385073	1.828038805	8.937078602	1.117134825	4.468539301	4.468539301	1.78741572	1.4895131	4.468539301	3.249846765	1.051421012	5.958052402	2.979026201	2.437385073	2.979026201	1.131275772	1.78741572	4.124805509	1.462431044	2.234269651	8.937078602	1.679087495	1.78741572	1.276725515	1.90963218	6.702808952	2.234269651
ANKRD2	2.979026201	2.234269651	2.234269651	2.031154228	0.980898871	3.574831441	1.624923382	0.74475655	1.78741572	2.553451029	0.412480551	2.979026201	2.553451029	1.266672558	4.468539301	8.937078602	0.924525373	4.468539301	1.276725515	1.117134825	4.468539301	3.249846765	1.828038805	8.937078602	2.234269651	13.4056179	4.468539301	5.362247161	1.4895131	8.937078602	6.499693529	1.577131518	2.979026201	5.958052402	1.624923382	5.958052402	0.678765463	3.574831441	2.062402754	2.112400397	4.468539301	8.937078602	1.679087495	1.78741572	3.830176544	0.840238159	2.234269651	2.234269651
ANKRD20A1	20.25737817	8.937078602	11.17134825	8.937078602	8.283146022	1.78741572	10.56200198	5.213295851	3.574831441	5.745264816	5.637234195	2.979026201	8.937078602	8.374113021	8.937078602	8.937078602	11.4024796	8.937078602	2.553451029	7.819943777	4.468539301	10.56200198	10.35888656	8.937078602	25.69410098	13.4056179	4.468539301	14.29932576	10.4265917	4.468539301	5.687231838	12.09134164	8.937078602	17.8741572	10.56200198	8.937078602	3.28069974	8.937078602	2.749870339	3.574831441	4.468539301	8.937078602	5.253918936	8.937078602	6.383627573	5.19419953	11.17134825	6.702808952
ANKRD22	1.19161048	0.558567413	1.117134825	0.812461691	0.980898871	1.78741572	1.624923382	2.234269651	1.78741572	0.638362757	0.824961102	2.979026201	1.276725515	1.055560465	4.468539301	8.937078602	2.15722587	2.234269651	1.276725515	0.781994378	4.468539301	4.874770147	0.812461691	8.937078602	4.468539301	4.468539301	4.468539301	3.574831441	1.4895131	4.468539301	3.249846765	0.525710506	2.979026201	2.979026201	4.062308456	5.958052402	0.565637886	5.362247161	2.062402754	1.624923382	2.234269651	8.937078602	0.812461691	7.149662882	1.276725515	0.687467585	2.234269651	2.234269651
[truncated: 17,992 more rows]
